# Supplementary material for: Atomic resolution tracking of nerve-agent simulant decomposition and host metal–organic framework response in real space
Source: Commun Chem. 2021 Jan 4;4:2. doi: 10.1038/s42004-020-00439-1 (PMC9814582; doi:10.1038/s42004-020-00439-1)
Supplement: Supplementary file 3 — Supplementary Data 1 [file 42004_2020_439_MOESM3_ESM.txt]

---------------------------------------------------
---------------------------------------------------
DMMP.xyz
---------------------------------------------------
---------------------------------------------------
16
	Energy:     -33.6237896
O          3.67458       -0.76198        1.07305
P          4.88084       -0.52851        0.21502
O          4.53688        0.10818       -1.22510
O          5.99694        0.43889        0.86495
C          5.79924       -2.00649       -0.16385
C          5.23500        1.23468       -1.70708
H          5.04251        1.33517       -2.77851
H          4.86168        2.13122       -1.20536
H          6.31221        1.13493       -1.55383
H          6.68140       -1.78050       -0.76887
H          6.13231       -2.48980        0.75961
H          5.17540       -2.71663       -0.71366
C          5.57345        1.45467        1.75174
H          6.41485        1.72172        2.39647
H          5.27241        2.33719        1.18296
H          4.74742        1.11933        2.38295


---------------------------------------------------
---------------------------------------------------
pristine.cif
---------------------------------------------------
---------------------------------------------------

data_00000001
_symmetry_cell_setting           triclinic
_symmetry_space_group_name_H-M   'P 1'
_symmetry_Int_Tables_number      1
_space_group_name_Hall           'P 1'
loop_
_symmetry_equiv_pos_site_id
_symmetry_equiv_pos_as_xyz
1 x,y,z
_cell_length_a                   20.898
_cell_length_b                   20.898
_cell_length_c                   20.892
_cell_angle_alpha                90
_cell_angle_beta                 90
_cell_angle_gamma                90
_cell_volume                     9124.09
loop_
_atom_site_label
_atom_site_type_symbol
_atom_site_fract_x
_atom_site_fract_y
_atom_site_fract_z
Zr Zr 0.499952 0.880611 0.5
Zr Zr 0.499952 0.5 0.880528
Zr Zr 0.880563 0.5 0.499952
Zr Zr 0.499952 0.5 0.119424
Zr Zr 0.499952 0.119389 0.5
Zr Zr 0.619342 -3.06074e-17 0.5
Zr Zr 0.499952 0.380611 1
Zr Zr 1 0.5 0.380528
Zr Zr 0.119389 0.5 0.5
Zr Zr 0.380563 -3.06074e-17 0.5
Zr Zr 0.499952 -3.79179e-17 0.619424
Zr Zr 0.999952 0.500048 0.619424
Zr Zr 0.499952 -2.32969e-17 0.380576
Zr Zr 0.380563 0.5 0.999952
Zr Zr 0.619342 0.500048 1
Zr Zr 0.999904 0.880658 0.999904
Zr Zr 0.499952 0.619389 1
Zr Zr 1 0.619389 0.499952
Zr Zr 0.999952 0.380611 0.5
O O 0.502823 0.829362 0.406184
O O 0.497129 0.829362 0.593816
O O 0.502632 0.593837 0.829265
O O 0.593789 0.502728 0.829265
O O 0.829314 0.497177 0.593768
O O 0.829314 0.502871 0.406184
O O 0.593789 0.497368 0.170687
O O 0.502632 0.406211 0.170687
O O 0.497177 0.170686 0.406184
O O 0.593789 0.170686 0.502202
O O 0.829266 0.406163 0.502154
O O 0.497272 0.593837 0.170687
O O 0.567231 0.0672792 0.432606
O O 0.670686 0.0938367 0.50225
O O 0.502823 0.329362 0.0938158
O O 0.406163 0.329314 0.997798
O O 0.0937889 0.170686 0.997894
O O 0.0496698 0.450282 0.450316
O O 0.170638 0.497129 0.406184
O O 0.406163 0.50268 0.170687
O O 0.329314 0.00282324 0.406184
O O 0.432721 0.0672792 0.567394
O O 0.54967 0.0497177 0.549684
O O 0.170686 0.0937889 0.997894
O O 0.329266 0.0938367 0.49775
O O 0.170686 0.406163 0.497798
O O 0.99732 0.406211 0.670687
O O 0.0937889 0.502728 0.670687
O O 0.406163 0.49732 0.829265
O O 0.450234 0.0497177 0.450316
O O 0.406163 0.00263183 0.329265
O O 0.497272 0.0938367 0.329265
O O 0.432721 0.432769 0.0673942
O O 0.329314 0.502871 0.0938158
O O 0.54967 0.450282 0.0496841
O O 0.670638 0.497177 0.0938158
O O 0.329266 0.406163 0.997798
O O 0.997368 0.593789 0.329217
O O 0.450234 0.549718 0.0496362
O O 0.567183 0.567279 0.0673942
O O 0.0937889 0.497272 0.329265
O O 0.0672313 0.567231 0.432558
O O 0.0496698 0.549766 0.549636
O O 0.67059 0.00282324 0.593816
O O 0.406163 0.170686 0.497798
O O 0.502823 0.170686 0.593816
O O 0.49732 0.406163 0.829265
O O 0.0672313 0.432769 0.567394
O O 0.0937889 0.329314 0.497798
O O 0.997177 0.329362 0.593816
O O 0.450234 0.450282 0.950316
O O 0.497129 0.329362 0.906184
O O 0.567231 0.432769 0.932558
O O 0.670638 0.502871 0.906184
O O 0.997033 0.82941 0.906088
O O 0.432673 0.567231 0.932558
O O 0.54967 0.549718 0.950316
O O 0.329314 0.497081 0.906136
O O 0.502632 0.0938367 0.670687
O O 0.593789 0.00263183 0.670735
O O 0.450234 0.950282 0.549684
O O 0.567183 0.932769 0.567394
O O 0.670686 0.906211 0.497798
O O 0.829314 0.593837 0.49775
O O 0.329266 0.906163 0.502202
O O 0.170686 0.593837 0.502154
O O 0.997225 0.906259 0.829217
O O 0.432721 0.932769 0.432606
O O 0.549718 0.950282 0.450316
O O 0.50268 0.906211 0.329313
O O 0.829218 0.906211 0.997702
O O 0.670638 0.593837 0.997798
O O 0.497081 0.670686 0.0938158
O O 0.593789 0.670686 0.997846
O O 0.997177 0.670638 0.406136
O O 0.0937889 0.670686 0.502154
O O 0.406163 0.829314 0.502202
O O 0.593789 0.829314 0.497798
O O 0.906163 0.497368 0.670687
O O 0.502775 0.670686 0.906184
O O 0.497225 0.906211 0.670687
O O 0.932721 0.432769 0.432558
O O 0.950234 0.450282 0.549636
O O 0.906163 0.329314 0.502202
O O 0.906163 0.502728 0.329265
O O 0.950282 0.549718 0.450268
O O 0.932721 0.567279 0.567346
O O 0.906115 0.829362 0.997702
O O 0.906163 0.670686 0.497702
O O 0.950187 0.95033 0.950268
O O 0.170638 0.502871 0.593768
C C 0.501053 0.814671 0.232386
C C 0.502105 0.797301 0.297291
C C 0.501053 0.732415 0.314666
C C 0.498899 0.685377 0.267567
C C 0.497847 0.702747 0.202709
C C 0.498899 0.767633 0.185334
C C 0.503015 0.847928 0.347884
C C 0.49689 0.847928 0.652116
C C 0.497847 0.797301 0.702709
C C 0.498899 0.814671 0.767614
C C 0.501053 0.767585 0.814666
C C 0.502105 0.702699 0.797291
C C 0.501053 0.685377 0.732386
C C 0.498899 0.732415 0.685334
C C 0.503015 0.65212 0.847884
C C 0.652072 0.503062 0.847884
C C 0.702699 0.502153 0.797291
C C 0.767585 0.501101 0.814618
C C 0.814623 0.498947 0.767567
C C 0.797253 0.497847 0.702661
C C 0.732367 0.498947 0.685286
C C 0.685329 0.501053 0.732338
C C 0.84788 0.496985 0.652068
C C 0.84788 0.503062 0.347884
C C 0.797301 0.502153 0.297291
C C 0.814623 0.501101 0.232338
C C 0.767538 0.498995 0.185286
C C 0.702651 0.497895 0.202661
C C 0.685329 0.498995 0.267567
C C 0.732415 0.501101 0.314666
C C 0.652072 0.496985 0.152116
C C 0.503015 0.347928 0.152116
C C 0.502105 0.297301 0.202709
C C 0.501053 0.314671 0.267614
C C 0.498899 0.267585 0.314666
C C 0.497847 0.202699 0.297291
C C 0.498947 0.185377 0.232386
C C 0.501053 0.232415 0.185334
C C 0.496938 0.15212 0.347884
C C 0.652072 0.15212 0.502585
C C 0.702699 0.202699 0.502345
C C 0.767585 0.185329 0.501962
C C 0.814671 0.232415 0.501962
C C 0.797301 0.297301 0.502298
C C 0.732415 0.314671 0.501962
C C 0.685329 0.267585 0.501962
C C 0.84788 0.34788 0.502537
C C 0.49689 0.65212 0.152116
C C 0.34788 0.34788 0.997511
C C 0.297301 0.297301 0.99775
C C 0.314623 0.232367 0.998133
C C 0.267585 0.185329 0.998181
C C 0.202699 0.202651 0.997798
C C 0.185329 0.267538 0.998181
C C 0.232367 0.314623 0.998133
C C 0.152072 0.152072 0.997559
C C 0.152072 0.496938 0.347884
C C 0.202699 0.497847 0.297291
C C 0.267585 0.498947 0.314666
C C 0.314623 0.501053 0.267614
C C 0.297301 0.502153 0.202709
C C 0.232415 0.501101 0.185286
C C 0.185329 0.498947 0.232386
C C 0.34788 0.503062 0.152116
C C 0.314623 0.00105273 0.232386
C C 0.297301 0.00215332 0.297291
C C 0.232415 0.00105273 0.314666
C C 0.34788 0.00301464 0.347884
C C 0.34788 0.15212 0.497415
C C 0.297253 0.202699 0.497655
C C 0.314623 0.267585 0.498038
C C 0.267538 0.314671 0.498038
C C 0.202651 0.297301 0.497702
C C 0.185329 0.232415 0.498038
C C 0.232367 0.185329 0.498038
C C 0.152072 0.34788 0.497463
C C 0.998995 0.314719 0.767614
C C 0.997895 0.297349 0.702709
C C 0.998947 0.232462 0.685334
C C 0.996985 0.347928 0.652116
C C 0.152072 0.503062 0.652068
C C 0.202651 0.502105 0.702661
C C 0.267538 0.501053 0.685286
C C 0.314623 0.498899 0.732338
C C 0.297253 0.497847 0.797291
C C 0.232367 0.498899 0.814666
C C 0.185329 0.501053 0.767567
C C 0.34788 0.496938 0.847884
C C 0.998947 0.767585 0.31457
C C 0.997895 0.702699 0.297243
C C 0.998947 0.685329 0.23229
C C 0.996985 0.652072 0.347836
C C 0.652024 0.00301464 0.652116
C C 0.702651 0.00210546 0.702709
C C 0.767538 0.00105273 0.685334
C C 0.685329 0.00100488 0.767614
C C 0.503015 0.15212 0.652116
C C 0.502105 0.202699 0.702709
C C 0.501053 0.185377 0.767614
C C 0.498947 0.232415 0.814666
C C 0.497847 0.297301 0.797291
C C 0.498947 0.314671 0.732386
C C 0.501053 0.267585 0.685334
C C 0.496938 0.347928 0.847884
C C 0.99689 0.847976 0.847789
C C 0.997847 0.797349 0.797243
C C 0.998899 0.73251 0.814618
C C 0.998899 0.814671 0.73229
C C 0.652072 0.847928 0.497463
C C 0.702699 0.797349 0.497702
C C 0.767585 0.814671 0.498038
C C 0.814623 0.767633 0.498038
C C 0.797301 0.702699 0.497655
C C 0.732415 0.685377 0.498038
C C 0.685329 0.732415 0.498038
C C 0.84788 0.65212 0.497415
C C 0.34788 0.847928 0.502537
C C 0.297301 0.797301 0.502298
C C 0.314623 0.732415 0.501962
C C 0.267585 0.685329 0.501962
C C 0.202651 0.702699 0.502298
C C 0.185329 0.767585 0.501962
C C 0.232367 0.814671 0.501962
C C 0.152072 0.65212 0.502489
C C 0.847832 0.847976 0.997367
C C 0.797205 0.797349 0.997702
C C 0.814576 0.732462 0.998038
C C 0.767538 0.685377 0.998085
C C 0.702651 0.702747 0.99775
C C 0.685281 0.767633 0.998133
C C 0.732319 0.814719 0.998085
C C 0.652072 0.65212 0.997511
H H 0.634702 0.00181836 0.780107
H H 0.780027 0.00186621 0.634693
H H 0.498086 0.219925 0.865307
H H 0.501866 0.13475 0.780107
H H 0.501914 0.280075 0.634693
H H 0.498134 0.36525 0.719893
H H 0.998182 0.365298 0.780107
H H 0.998134 0.219973 0.634741
H H 0.134702 0.280027 0.998325
H H 0.219925 0.36525 0.998325
H H 0.280075 0.134702 0.998373
H H 0.36525 0.219925 0.998325
H H 0.365202 0.00181836 0.219845
H H 0.219925 0.00186621 0.365307
H H 0.998134 0.634702 0.219797
H H 0.998134 0.780075 0.365212
H H 0.998038 0.865298 0.719797
H H 0.998038 0.720021 0.865259
H H 0.71983 0.865298 0.998277
H H 0.865202 0.720021 0.998229
H H 0.780027 0.634798 0.998277
H H 0.634606 0.780075 0.998325
H H 0.780027 0.498134 0.134645
H H 0.86525 0.501914 0.219845
H H 0.634702 0.498134 0.280107
H H 0.719925 0.501962 0.365259
H H 0.219878 0.501914 0.134693
H H 0.36525 0.501914 0.280107
H H 0.280075 0.498086 0.365307
H H 0.134702 0.498134 0.219893
H H 0.719878 0.498086 0.634645
H H 0.634702 0.501914 0.719845
H H 0.86525 0.498134 0.780059
H H 0.780075 0.501962 0.865259
H H 0.501914 0.219925 0.134693
H H 0.501866 0.36525 0.280107
H H 0.498086 0.13475 0.219845
H H 0.498086 0.280075 0.365307
H H 0.498086 0.86525 0.780107
H H 0.501866 0.780075 0.865307
H H 0.498086 0.719925 0.634693
H H 0.501866 0.63475 0.719845
H H 0.86525 0.219925 0.501771
H H 0.719925 0.365298 0.501771
H H 0.780075 0.134702 0.501819
H H 0.634702 0.280075 0.501771
H H 0.219925 0.865298 0.501771
H H 0.134702 0.780075 0.501771
H H 0.36525 0.719925 0.501819
H H 0.280027 0.634702 0.501771
H H 0.280027 0.501914 0.634693
H H 0.365202 0.498086 0.719845
H H 0.134702 0.501866 0.780107
H H 0.219878 0.498038 0.865259
H H 0.280027 0.365298 0.498229
H H 0.36525 0.280075 0.498181
H H 0.219878 0.134702 0.498181
H H 0.134702 0.219925 0.498229
H H 0.86525 0.780075 0.498181
H H 0.780075 0.865298 0.498229
H H 0.634702 0.719973 0.498229
H H 0.719925 0.63475 0.498181
H H 0.498038 0.780122 0.134693
H H 0.498086 0.63475 0.280107
H H 0.501866 0.865298 0.219893
H H 0.501914 0.719925 0.365259
H H 0.593932 0.594028 0.0941987
H H 0.405972 0.40602 0.0941987
H H 0.405924 0.59398 0.905753
H H 0.59398 0.40602 0.905753
H H 0.59398 0.0940281 0.405849
H H 0.405924 0.0940281 0.594151
H H 0.593932 0.905972 0.594199
H H 0.405972 0.905972 0.405801
H H 0.905924 0.40602 0.405801
H H 0.905924 0.594028 0.594103
H H 0.0940281 0.59398 0.405801
H H 0.0939803 0.40602 0.594151
Zr Zr 0.880563 4.78515e-05 0.999952
Zr Zr 0.999952 9.57029e-05 0.880528
O O 0.932721 0.067327 0.932606
H H 0.905972 0.0941238 0.905849
Zr Zr 1 0.119437 4.78652e-05
O O 0.829314 0.0938846 0.00224966
O O 0.593837 0.329314 0.00215393
O O 0.99732 0.0937889 0.170735
O O 0.997129 0.170638 0.0938637
O O 0.950234 0.0497655 0.0496841
O O 0.906163 0.170734 0.00224966
O O 0.670686 0.406211 0.00215393
C C 0.84788 0.152168 0.00253686
C C 0.797301 0.202747 0.00229753
C C 0.814623 0.267633 0.00191461
C C 0.767585 0.314719 0.00186674
C C 0.702699 0.297349 0.00224966
C C 0.685329 0.232462 0.00191461
C C 0.732415 0.185377 0.00191461
C C 0.652072 0.347928 0.00248899
C C 0.996938 0.152072 0.152164
C C 0.997847 0.202699 0.202757
C C 0.998899 0.185329 0.267662
C C 0.998899 0.267538 0.185334
H H 0.998038 0.280027 0.134741
H H 0.998038 0.13475 0.280155
H H 0.719925 0.13475 0.00177101
H H 0.86525 0.280122 0.00177101
H H 0.780027 0.365346 0.00167528
H H 0.634702 0.219973 0.00167528
Zr Zr 0.999952 1 0.119424
O O 0.932673 0.932769 0.0673464
H H 0.905876 0.90602 0.094103
Zr Zr 0.119342 1 0
O O 0.093741 0.997272 0.170735
O O 0.17059 0.997081 0.0938158
O O 0.329266 0.593837 0.00210607
O O 0.093741 0.829314 0.00210607
O O 0.049622 0.950282 0.0496362
O O 0.170638 0.906163 0.00215393
O O 0.406115 0.670686 0.00215393
C C 0.152024 0.99689 0.152116
C C 0.202651 0.997847 0.202709
C C 0.267538 0.998899 0.185334
C C 0.185329 0.998899 0.267614
C C 0.347832 0.65212 0.00244113
C C 0.297253 0.702699 0.0022018
C C 0.314576 0.767585 0.00186674
C C 0.26749 0.814623 0.00181888
C C 0.202603 0.797301 0.0022018
C C 0.185233 0.732367 0.00181888
C C 0.232319 0.685329 0.00181888
C C 0.152024 0.84788 0.00244113
H H 0.280027 0.998086 0.134693
H H 0.134702 0.998086 0.280155
H H 0.134606 0.719878 0.00162742
H H 0.279979 0.86525 0.00167528
H H 0.21983 0.634702 0.00162742
H H 0.365202 0.780075 0.00167528
O O 0.670638 0.997225 0.406184
O O 0.593789 0.997416 0.329313
C C 0.652072 0.997033 0.347884
C C 0.702651 0.997942 0.297291
C C 0.767538 0.998995 0.314666
C C 0.685329 0.998995 0.232386
H H 0.634702 0.998229 0.219893
H H 0.780075 0.998182 0.365307
O O 0.829314 0.00287109 0.0938158
O O 0.906115 0.00267968 0.170687
C C 0.814623 0.00110058 0.267614
C C 0.797253 0.00215332 0.202709
C C 0.732367 0.00110058 0.185334
C C 0.84788 0.00306249 0.152116
H H 0.71983 0.00196191 0.134693
H H 0.865202 0.00191406 0.280107
O O 0.0672313 0.0672313 0.0674421
H H 0.0939803 0.0939803 0.0942466
O O 0.00258398 0.406163 0.329265
O O 0.00277539 0.329362 0.406184
C C 0.00100488 0.232415 0.314714
C C 0.00210546 0.297301 0.297291
C C 0.00100488 0.314623 0.232386
C C 0.00296679 0.347928 0.347884
H H 0.0017705 0.36525 0.219893
H H 0.00181836 0.219925 0.365355
O O 0.329314 0.997177 0.593816
O O 0.406163 0.997416 0.670687
C C 0.34788 0.997033 0.652116
C C 0.297301 0.997895 0.702709
C C 0.314623 0.998995 0.767614
C C 0.232367 0.998947 0.685334
H H 0.36525 0.998182 0.780107
H H 0.219878 0.998134 0.634693
O O 0.0937889 0.00272753 0.829265
O O 0.17059 0.00287109 0.906184
C C 0.267538 0.00105273 0.814666
C C 0.202651 0.00210546 0.797291
C C 0.185329 0.00105273 0.732386
C C 0.152072 0.00306249 0.847884
H H 0.280027 0.00191406 0.865307
H H 0.134702 0.00191406 0.719893
O O 0.00267968 0.0938846 0.829313
O O 0.00282324 0.170734 0.906232
C C 0.00301464 0.152168 0.847932
C C 0.00215332 0.202747 0.797339
C C 0.00110058 0.267633 0.814666
C C 0.00105273 0.185424 0.732433
H H 0.00196191 0.28017 0.865307
H H 0.00191406 0.134798 0.719893
O O 0.00248828 0.906163 0.170639
O O 0.00272753 0.829314 0.0937201
C C 0.00291894 0.84788 0.15202
C C 0.00205761 0.797253 0.202613
C C 0.00100488 0.814623 0.267519
C C 0.00105273 0.732415 0.185238
H H 0.00186621 0.719878 0.134597
H H 0.00181836 0.86525 0.280011
O O 0.906163 0.997512 0.829265
O O 0.829314 0.99732 0.906184
C C 0.814623 0.998995 0.732386
C C 0.797253 0.997895 0.797291
C C 0.732367 0.998947 0.814666
C C 0.84788 0.997129 0.847884
H H 0.719878 0.998134 0.865307
H H 0.865202 0.998182 0.719845
O O 0.0496698 0.0497655 0.950316
O O 0.00258398 0.593837 0.670687
O O 0.00277539 0.670686 0.593768
C C 0.00100488 0.685424 0.767567
C C 0.00205761 0.702747 0.702661
C C 0.00100488 0.767633 0.685238
C C 0.00296679 0.65212 0.652068
H H 0.00181836 0.780122 0.634645
H H 0.0017705 0.634798 0.780059
O O 0.0671835 0.932769 0.932558
H H 0.0939324 0.90602 0.905753

#END


---------------------------------------------------
---------------------------------------------------
missing-linker-oh-h2o-oh-h2o.cif
---------------------------------------------------
---------------------------------------------------

data_00000001
_symmetry_cell_setting           triclinic
_symmetry_space_group_name_H-M   'P 1'
_symmetry_Int_Tables_number      1
_space_group_name_Hall           'P 1'
loop_
_symmetry_equiv_pos_site_id
_symmetry_equiv_pos_as_xyz
1 x,y,z
_cell_length_a                   20.887
_cell_length_b                   20.919
_cell_length_c                   20.882
_cell_angle_alpha                90.02
_cell_angle_beta                 89.9
_cell_angle_gamma                89.96
_cell_volume                     9124.06
loop_
_atom_site_label
_atom_site_type_symbol
_atom_site_fract_x
_atom_site_fract_y
_atom_site_fract_z
Zr Zr 0.500259 0.880858 0.500097
Zr Zr 0.500148 0.500953 0.880712
Zr Zr 0.881145 0.500868 0.499857
Zr Zr 0.500711 0.500066 0.119194
Zr Zr 0.500121 0.119444 0.500001
Zr Zr 0.619561 7.92761e-05 0.500144
Zr Zr 0.881073 0.000478168 0.000383106
Zr Zr 0.500859 0.381185 -0.000143665
Zr Zr 0.000421698 0.500635 0.380855
Zr Zr 0.119234 0.500868 0.500528
Zr Zr 0.380752 0.000222686 0.500144
Zr Zr 0.50014 0.000216645 0.619578
Zr Zr 0.000193404 0.500863 0.62135
Zr Zr 0.500221 0.000133088 0.380615
Zr Zr 0.381083 0.500311 0.000191553
Zr Zr 0.621377 0.500215 0
Zr Zr 0.000628049 0.881113 0.000383106
Zr Zr 0.50074 0.619437 -9.57764e-05
Zr Zr 3.31853e-05 0.62009 0.500767
Zr Zr 0.000295926 0.381742 0.500575
O O 0.502852 0.829627 0.406236
O O 0.497641 0.829741 0.59391
O O 0.501896 0.594535 0.829328
O O 0.594226 0.502511 0.824683
O O 0.825971 0.498606 0.594245
O O 0.829504 0.501887 0.406475
O O 0.594413 0.497741 0.170626
O O 0.502889 0.406485 0.170865
O O 0.497903 0.170753 0.406236
O O 0.594063 0.170738 0.50273
O O 0.828967 0.40641 0.505508
O O 0.498066 0.59397 0.170721
O O 0.567542 0.0674108 0.432814
O O 0.671102 0.0939183 0.502683
O O 0.829823 0.00309236 0.0941961
O O 0.829823 0.0938393 0.00316062
O O 0.592769 0.327932 0.00138876
O O 0.502742 0.329733 0.0939088
O O 0.00268331 0.406779 0.329615
O O 0.0498872 0.450944 0.450532
O O 0.170868 0.497824 0.406523
O O 0.406733 0.503048 0.170721
O O 0.329494 0.00286688 0.406331
O O 0.432821 0.0675535 0.567475
O O 0.549875 0.0499078 0.549852
O O 0.329415 0.0942034 0.497606
O O 0.170916 0.406838 0.497798
O O -0.002844 0.405656 0.671632
O O 0.0942787 0.501597 0.671536
O O 0.406689 0.497207 0.82952
O O 0.450417 0.0499209 0.450341
O O 0.406471 0.00279215 0.329327
O O 0.497804 0.0940011 0.329231
O O 0.433055 0.433027 0.0671872
O O 0.329834 0.502782 0.0939567
O O 0.549893 0.450326 0.0495164
O O 0.671675 0.499196 0.0940046
O O 0.329737 0.594055 0.00320851
O O 0.0943542 0.829773 0.00287329
O O 0.0502365 0.950732 0.0500911
O O 0.00304125 0.906557 0.171152
O O 0.450958 0.549853 0.0495643
O O 0.568022 0.567546 0.0669477
O O 0.0941122 0.497653 0.329519
O O 0.0675508 0.567817 0.432814
O O 0.0494051 0.550601 0.549709
O O 0.670911 0.00278909 0.594005
O O 0.406395 0.17088 0.497415
O O 0.502651 0.170675 0.593862
O O 0.500401 0.407575 0.827604
O O 0.00274611 0.330082 0.406667
O O 0.0672656 0.43325 0.567858
O O 0.0940319 0.330113 0.497558
O O 0.451037 0.450688 0.949815
O O 0.497591 0.331164 0.904896
O O 0.569526 0.433808 0.932144
O O 0.00861225 0.596582 0.669573
O O 0.432983 0.567801 0.932862
O O 0.550934 0.550358 0.94924
O O 0.329712 0.497951 0.906476
O O 0.502617 0.0941206 0.671105
O O 0.593934 0.00291162 0.67101
O O 0.450571 0.95062 0.549852
O O 0.567611 0.932939 0.567523
O O 0.670974 0.906432 0.497415
O O 0.829523 0.594083 0.49593
O O 0.171286 0.906498 0.00296907
O O 0.329556 0.906434 0.502922
O O 0.170967 0.594277 0.502922
O O 0.43293 0.93294 0.432814
O O 0.549993 0.95049 0.450389
O O 0.502885 0.906325 0.329279
O O 0.671873 0.595152 -0.00277752
O O 0.00313353 0.829805 0.0941482
O O 0.406717 0.670779 0.00306485
O O 0.498003 0.670763 0.093813
O O 0.0940719 0.671193 0.502635
O O 0.00155927 0.672945 0.59276
O O 0.406499 0.829613 0.502922
O O 0.59409 0.829707 0.497367
O O 0.503096 0.67119 0.90638
O O 0.497597 0.90654 0.670818
O O 0.950756 0.0501155 0.0500911
O O 0.906468 0.170898 0.00301696
O O 0.932632 0.433203 0.433197
O O 0.950225 0.450979 0.550379
O O 0.906059 0.329781 0.50273
O O 0.906527 0.503199 0.329662
O O 0.950521 0.550375 0.45082
O O 0.931103 0.567052 0.569774
O O 0.906579 0.00316705 0.171105
O O 0.906309 0.670808 0.497511
O O 0.170824 0.503196 0.594197
O O 0.669546 0.40442 0.00799733
C C 0.50106 0.814748 0.232306
C C 0.502203 0.797513 0.29729
C C 0.501261 0.732698 0.314721
C C 0.499317 0.685643 0.267695
C C 0.498317 0.702829 0.202711
C C 0.499164 0.767692 0.185279
C C 0.503085 0.848107 0.347908
C C 0.497287 0.848309 0.652237
C C 0.498048 0.797751 0.702855
C C 0.499168 0.815126 0.767792
C C 0.501129 0.768104 0.814866
C C 0.502019 0.703276 0.797434
C C 0.500899 0.685901 0.732498
C C 0.498938 0.732923 0.685424
C C 0.502828 0.652718 0.848004
C C 0.848229 0.502823 0.348147
C C 0.797713 0.502088 0.297529
C C 0.815206 0.501157 0.232593
C C 0.768178 0.499467 0.185519
C C 0.703228 0.498756 0.20295
C C 0.685735 0.499592 0.267839
C C 0.732762 0.501281 0.314961
C C 0.652807 0.498117 0.152237
C C 0.503058 0.348254 0.152189
C C 0.502191 0.297647 0.202807
C C 0.50106 0.314832 0.267791
C C 0.499144 0.267714 0.314817
C C 0.49831 0.202886 0.29729
C C 0.499441 0.185702 0.232306
C C 0.501309 0.23282 0.185327
C C 0.497539 0.152232 0.34786
C C 0.65234 0.152048 0.503736
C C 0.702908 0.202672 0.505029
C C 0.767887 0.185559 0.505652
C C 0.814869 0.232645 0.505891
C C 0.797349 0.297466 0.505412
C C 0.73237 0.31458 0.504742
C C 0.685388 0.267493 0.504646
C C 0.847873 0.348042 0.504694
C C 0.497675 0.652188 0.152141
C C 0.814919 0.00133659 0.267982
C C 0.797652 0.00241337 0.203046
C C 0.732811 0.00130776 0.185519
C C 0.848346 0.00339956 0.152476
C C 0.848213 0.152112 0.00421416
C C 0.79733 0.202306 0.00584236
C C 0.814136 0.267271 0.00636913
C C 0.766609 0.31388 0.00680013
C C 0.701845 0.296049 0.00660857
C C 0.685038 0.231084 0.00627336
C C 0.732517 0.184428 0.00603391
C C 0.65111 0.346529 0.00565081
C C 0.00110641 0.233104 0.315152
C C 0.00204904 0.29792 0.297721
C C 0.000953503 0.315106 0.232737
C C 0.00297868 0.348561 0.348291
C C 0.152394 0.497421 0.348195
C C 0.203039 0.49812 0.297577
C C 0.267977 0.49913 0.314961
C C 0.31512 0.501122 0.267839
C C 0.297806 0.502246 0.202902
C C 0.232916 0.501188 0.185567
C C 0.185773 0.499149 0.232641
C C 0.348451 0.503137 0.152237
C C 0.315005 0.00113296 0.232449
C C 0.297608 0.00211175 0.297434
C C 0.232657 0.00106618 0.314913
C C 0.348172 0.0030855 0.348004
C C 0.348048 0.15238 0.496505
C C 0.297505 0.203051 0.495308
C C 0.314935 0.26792 0.49526
C C 0.267934 0.315054 0.495308
C C 0.20293 0.297941 0.495356
C C 0.185501 0.233167 0.495068
C C 0.232501 0.185985 0.495068
C C 0.152334 0.348661 0.496649
C C 0.152481 0.502738 0.652621
C C 0.203143 0.501991 0.703047
C C 0.268095 0.501172 0.685568
C C 0.315173 0.499228 0.732546
C C 0.297777 0.498152 0.79753
C C 0.232872 0.499162 0.815057
C C 0.185795 0.501057 0.768031
C C 0.348294 0.497309 0.848148
C C 0.348414 0.652232 0.00411839
C C 0.297819 0.702904 0.00531559
C C 0.315248 0.767725 0.00541137
C C 0.268201 0.814812 0.0052677
C C 0.203244 0.79765 0.00517193
C C 0.185814 0.732876 0.00541137
C C 0.232862 0.685742 0.00545926
C C 0.152653 0.848273 0.00392683
C C 0.00335394 0.848325 0.152476
C C 0.00239143 0.797719 0.203046
C C 0.00140424 0.814903 0.26803
C C 0.00136617 0.732892 0.185519
C C 0.65228 0.00314411 0.652333
C C 0.702894 0.00230135 0.702951
C C 0.767846 0.00119577 0.68552
C C 0.685546 0.0014158 0.767935
C C 0.503041 0.152243 0.65219
C C 0.50263 0.203123 0.70252
C C 0.502576 0.186415 0.767648
C C 0.500881 0.233852 0.814339
C C 0.499335 0.298524 0.796381
C C 0.499389 0.315233 0.731301
C C 0.501084 0.267795 0.68461
C C 0.498637 0.349357 0.846664
C C 0.000986752 0.733733 0.814195
C C 0.00335245 0.687108 0.76669
C C 0.00417117 0.704964 0.701897
C C 0.00267102 0.769875 0.685041
C C 0.000401162 0.8165 0.732498
C C 0.0053005 0.654418 0.651136
C C 0.652392 0.848207 0.496409
C C 0.70294 0.79763 0.495164
C C 0.767896 0.814839 0.495164
C C 0.814945 0.767705 0.49502
C C 0.797515 0.702884 0.494781
C C 0.732559 0.685722 0.494637
C C 0.685511 0.732809 0.494829
C C 0.848059 0.65226 0.495835
C C 0.348171 0.848209 0.503976
C C 0.297598 0.797682 0.505268
C C 0.314975 0.732812 0.505508
C C 0.267897 0.685774 0.505412
C C 0.202917 0.703031 0.505221
C C 0.185588 0.7679 0.505316
C C 0.232617 0.814939 0.505364
C C 0.152301 0.652502 0.503832
H H 0.634917 0.00218506 0.78053
H H 0.780382 0.00179948 0.634806
H H 0.500705 0.221919 0.8651
H H 0.503594 0.135987 0.780578
H H 0.50102 0.279776 0.633848
H H 0.497701 0.365661 0.718227
H H 0.00170618 0.36563 0.220142
H H 0.00198422 0.220693 0.365818
H H 0.36568 0.00194124 0.219951
H H 0.220168 0.00180095 0.365579
H H 0.00218137 0.720541 0.134853
H H 0.00220863 0.865436 0.280673
H H 0.135169 0.720448 0.00541137
H H 0.280805 0.865388 0.00517193
H H 0.220306 0.635214 0.00550714
H H 0.365893 0.780106 0.00531559
H H 0.00318117 0.782716 0.634471
H H 0.00427656 0.636441 0.77871
H H 0.000237251 0.720844 0.864765
H H 0.720499 0.0021505 0.134853
H H 0.86555 0.00215362 0.280481
H H 0.720488 0.133756 0.0056987
H H 0.864685 0.28013 0.00617758
H H 0.778591 0.364552 0.00699168
H H 0.63449 0.218225 0.00598603
H H 0.780715 0.49878 0.134853
H H 0.865881 0.501822 0.220142
H H 0.63506 0.49907 0.280338
H H 0.720225 0.502112 0.365626
H H 0.220508 0.502031 0.134901
H H 0.365752 0.501891 0.28029
H H 0.280385 0.498383 0.365579
H H 0.135141 0.498428 0.22019
H H 0.502172 0.220469 0.134614
H H 0.501721 0.365364 0.280433
H H 0.49878 0.135169 0.219663
H H 0.498281 0.280065 0.365483
H H 0.498536 0.865706 0.78029
H H 0.50199 0.780598 0.865531
H H 0.498173 0.720476 0.634758
H H 0.501675 0.635368 0.719999
H H 0.865578 0.220312 0.506178
H H 0.719553 0.365108 0.503928
H H 0.780514 0.134983 0.505747
H H 0.634727 0.279826 0.504071
H H 0.220086 0.865515 0.505316
H H 0.134926 0.780377 0.505221
H H 0.365637 0.720336 0.505508
H H 0.280476 0.635198 0.505412
H H 0.280535 0.501967 0.634854
H H 0.365801 0.498603 0.719999
H H 0.135166 0.501827 0.780626
H H 0.220432 0.498415 0.865723
H H 0.280538 0.365583 0.495499
H H 0.365579 0.280301 0.495404
H H 0.219897 0.135457 0.495068
H H 0.134808 0.220786 0.495068
H H 0.865637 0.780086 0.495356
H H 0.780452 0.865368 0.495547
H H 0.634866 0.720428 0.494829
H H 0.720051 0.635194 0.494637
H H 0.498382 0.780056 0.134614
H H 0.498708 0.635071 0.280242
H H 0.501764 0.865319 0.219759
H H 0.50209 0.720334 0.365387
H H 0.59448 0.594469 0.093813
H H 0.406217 0.406171 0.0937651
H H 0.406199 0.594801 0.90638
H H 0.597645 0.407507 0.906236
H H 0.594333 0.0942192 0.406044
H H 0.405945 0.0943805 0.594101
H H 0.594442 0.906179 0.594149
H H 0.406088 0.906161 0.406188
H H 0.90627 0.406376 0.406188
H H 0.90437 0.593354 0.597214
H H 0.0944374 0.594626 0.40614
H H 0.0945763 0.406489 0.594005
H H 0.86095 0.498668 0.632795
H H 0.802583 0.4585 0.597022
H H 0.632706 0.502237 0.860024
H H 0.599902 0.465263 0.797387
Zr Zr 0.000442197 0.1197 0.000430994
Zr Zr 0.000412948 0.00042434 0.119864
Zr Zr 0.119882 0.000382528 0.000287329
O O 0.0677715 0.0676656 0.0677139
H H 0.0945651 0.0944448 0.0943877
Zr Zr 0.00042548 0.000403645 0.880951
O O 0.09416 0.00296708 0.829615
O O 0.00313095 0.0938892 0.82952
O O 0.0502045 0.050048 0.950677
O O 0.00318246 0.170784 0.90638
O O 0.171107 0.00299394 0.906428
C C 0.267931 0.00128879 0.814818
C C 0.202992 0.0022866 0.797482
C C 0.185584 0.00111662 0.732594
C C 0.152441 0.00321258 0.848148
C C 0.0033929 0.152073 0.848148
C C 0.00239274 0.202535 0.797482
C C 0.00179027 0.267363 0.814962
C C 0.00103402 0.18516 0.732546
H H 0.280338 0.00211916 0.865484
H H 0.134903 0.00182936 0.720239
H H 0.00293799 0.279762 0.865627
H H 0.00161775 0.134579 0.720095
O O 0.67083 0.997465 0.406331
O O 0.594026 0.997486 0.329423
C C 0.652308 0.997206 0.348052
C C 0.702953 0.998097 0.297482
C C 0.767795 0.999154 0.314961
C C 0.685686 0.999173 0.232545
H H 0.635055 0.998404 0.220046
H H 0.780155 0.998312 0.365674
O O 0.406992 0.329714 0.997033
O O 0.0944194 0.171055 0.997751
O O 0.171315 0.094187 0.997703
O O 0.329953 0.406439 0.997224
C C 0.348667 0.348262 0.996266
C C 0.298098 0.297638 0.995452
C C 0.315427 0.232816 0.995452
C C 0.268397 0.18573 0.995644
C C 0.203416 0.202939 0.99574
C C 0.186039 0.267808 0.9955
C C 0.233117 0.314895 0.995356
C C 0.152748 0.152411 0.996793
H H 0.135377 0.280285 0.995596
H H 0.220491 0.365423 0.995309
H H 0.281023 0.135154 0.995787
H H 0.366137 0.22034 0.995548
O O 0.99772 0.0943283 0.1712
O O 0.997753 0.171074 0.0941961
C C 0.997377 0.152546 0.152572
C C 0.998115 0.203188 0.203142
C C 0.999163 0.186001 0.268126
C C 0.99901 0.268003 0.18571
H H 0.998228 0.280414 0.135045
H H 0.998458 0.135478 0.280721
O O 0.0941827 0.997718 0.171057
O O 0.171159 0.997739 0.0940524
C C 0.152529 0.997377 0.15238
C C 0.203094 0.998159 0.202902
C C 0.268045 0.999157 0.185423
C C 0.185697 0.99909 0.267839
H H 0.280534 0.99847 0.13471
H H 0.13507 0.998377 0.280385
O O 0.329621 0.997722 0.593862
O O 0.406472 0.997701 0.67077
C C 0.348191 0.99736 0.65219
C C 0.29764 0.998143 0.702807
C C 0.315049 0.999217 0.767696
C C 0.232749 0.999093 0.685424
H H 0.365729 0.998504 0.780051
H H 0.220294 0.99831 0.634806
O O 0.997765 0.594169 0.329471
O O 0.997816 0.670968 0.406427
C C 0.999392 0.767786 0.315009
C C 0.998415 0.702958 0.297482
C C 0.999402 0.685774 0.232497
C C 0.997548 0.6524 0.348099
H H 0.998693 0.635241 0.219903
H H 0.998625 0.780137 0.365674
O O 0.906602 0.998091 0.829472
O O 0.829673 0.997975 0.906476
C C 0.815038 0.9993 0.732546
C C 0.79769 0.998463 0.79753
C C 0.732738 0.999473 0.814962
C C 0.848304 0.997763 0.848148
H H 0.72025 0.998821 0.865627
H H 0.865667 0.998483 0.719999
O O 0.933212 0.0677291 0.933006
H H 0.906285 0.0945376 0.906476
O O 0.99768 0.32943 0.594053
C C 0.999877 0.314289 0.767887
C C 0.998422 0.296962 0.702903
C C 0.999025 0.232134 0.685472
C C 0.997374 0.347616 0.652477
H H 0.999915 0.36487 0.780434
H H 0.998068 0.219735 0.634806
O O 0.675563 0.499339 0.911792
H H 0.705418 0.534856 0.908583
O O 0.998173 0.829994 0.906476
O O 0.998014 0.907074 0.829855
C C 0.998118 0.84876 0.848244
C C 0.999534 0.798644 0.797339
O O 0.829913 0.906989 0.997799
O O 0.594428 0.671557 0.997799
O O 0.906809 0.830121 0.997799
C C 0.848579 0.848812 0.996937
C C 0.797963 0.798331 0.995931
C C 0.815386 0.733558 0.996458
C C 0.76826 0.686615 0.996649
C C 0.70328 0.703967 0.996123
C C 0.685905 0.768788 0.995452
C C 0.733031 0.815731 0.995356
C C 0.652804 0.653344 0.996889
H H 0.720644 0.866355 0.995069
H H 0.866048 0.721033 0.996937
H H 0.780837 0.636039 0.997655
H H 0.635243 0.781265 0.995165
O O 0.91277 0.502077 0.676182
H H 0.910155 0.467382 0.707069
O O 0.0679546 0.933163 0.933006
H H 0.0948308 0.906336 0.906332
O O 0.933255 0.933195 0.0678097
H H 0.906464 0.906434 0.0945792
O O 0.950805 0.950713 0.950629
H H 0.999334 0.867167 0.72043

#END

---------------------------------------------------
---------------------------------------------------
missing-linker-oh-oh.cif
---------------------------------------------------
---------------------------------------------------

data_00000001
_symmetry_cell_setting           triclinic
_symmetry_space_group_name_H-M   'P 1'
_symmetry_Int_Tables_number      1
_space_group_name_Hall           'P 1'
loop_
_symmetry_equiv_pos_site_id
_symmetry_equiv_pos_as_xyz
1 x,y,z
_cell_length_a                   20.888
_cell_length_b                   20.885
_cell_length_c                   20.89
_cell_angle_alpha                90.01
_cell_angle_beta                 89.93
_cell_angle_gamma                89.98
_cell_volume                     9113.17
loop_
_atom_site_label
_atom_site_type_symbol
_atom_site_fract_x
_atom_site_fract_y
_atom_site_fract_z
Zr Zr 0.500326 0.880815 0.500192
Zr Zr 0.497405 0.4997 0.884012
Zr Zr 0.884176 0.501116 0.497128
Zr Zr 0.501452 0.499614 0.118334
Zr Zr 0.500257 0.119743 0.500144
Zr Zr 0.619793 0.000422711 0.50024
Zr Zr 0.501566 0.380735 0.999857
Zr Zr 0.00185118 0.500043 0.37956
Zr Zr 0.118516 0.501069 0.501245
Zr Zr 0.3809 0.000326949 0.50024
Zr Zr 0.500296 0.000156334 0.619723
Zr Zr 0.998824 0.499894 0.623744
Zr Zr 0.500349 0.000162404 0.380805
Zr Zr 0.379754 0.500551 0.0015797
Zr Zr 0.623988 0.501108 0.99866
Zr Zr 0.000458285 0.880967 0.000191479
Zr Zr 0.500837 0.61944 -4.78698e-05
Zr Zr 3.30191e-05 0.620006 0.501149
Zr Zr 0.000116776 0.381366 0.500766
O O 0.502757 0.829422 0.406367
O O 0.49774 0.82912 0.593825
O O 0.509745 0.589372 0.828387
O O 0.830763 0.50292 0.405362
O O 0.594601 0.497181 0.170129
O O 0.503432 0.406111 0.170177
O O 0.497816 0.170959 0.406223
O O 0.593974 0.171503 0.502681
O O 0.828656 0.411533 0.510436
O O 0.498196 0.593614 0.17056
O O 0.567764 0.0676841 0.43303
O O 0.671605 0.0952759 0.502633
O O 0.591159 0.326581 0.998613
O O 0.503027 0.329056 0.0933462
O O 0.407275 0.329597 0.996746
O O 0.0943743 0.171159 0.997655
O O 0.00405144 0.406282 0.329584
O O 0.0495125 0.450977 0.450407
O O 0.171102 0.498036 0.406989
O O 0.407218 0.502639 0.170847
O O 0.329596 0.0027046 0.406463
O O 0.433025 0.067564 0.567545
O O 0.550105 0.0500843 0.550072
O O 0.17124 0.0941176 0.997607
O O 0.329501 0.0941737 0.497511
O O 0.170831 0.407174 0.497942
O O 0.997413 0.402846 0.66989
O O 0.0941305 0.500573 0.672045
O O 0.405552 0.497249 0.830637
O O 0.4506 0.0499711 0.450503
O O 0.406529 0.00269113 0.329488
O O 0.497841 0.0939049 0.32944
O O 0.432934 0.432763 0.0672571
O O 0.329755 0.502626 0.0946387
O O 0.549287 0.449996 0.0478698
O O 0.67225 0.500519 0.0939206
O O 0.330025 0.406303 0.997799
O O 0.329642 0.594303 0.00421255
O O 0.0942584 0.829687 0.00320728
O O 0.0501624 0.950595 0.0500718
O O 0.00296953 0.90647 0.170991
O O 0.450581 0.549685 0.0493538
O O 0.567846 0.567835 0.0664912
O O 0.0948373 0.497688 0.329536
O O 0.067542 0.567947 0.432648
O O 0.0479687 0.550826 0.549067
O O 0.670903 0.00312046 0.593969
O O 0.406456 0.171023 0.497368
O O 0.502566 0.170944 0.59373
O O 0.503491 0.411014 0.825994
O O 0.00206904 0.329494 0.406702
O O 0.0667059 0.432994 0.567736
O O 0.0940211 0.33018 0.496841
O O 0.997678 0.32675 0.592198
O O 0.449467 0.450394 0.950168
O O 0.49677 0.334226 0.902825
O O 0.571147 0.436552 0.92834
O O 0.685121 0.495445 0.923553
O O 0.432069 0.567796 0.932839
O O 0.550688 0.550657 0.948972
O O 0.328524 0.49798 0.907421
O O 0.502594 0.094683 0.671327
O O 0.593971 0.00279877 0.670944
O O 0.450691 0.950587 0.550072
O O 0.567681 0.932874 0.567593
O O 0.671376 0.906 0.497368
O O 0.826306 0.590081 0.501963
O O 0.171166 0.906632 0.00311154
O O 0.329689 0.906576 0.503112
O O 0.170328 0.594486 0.503399
O O 0.433127 0.932946 0.43303
O O 0.550152 0.950665 0.450647
O O 0.502967 0.906306 0.329488
O O 0.830138 0.90762 0.997368
O O 0.670059 0.598116 0.997224
O O 0.00275526 0.829511 0.0940642
O O 0.406743 0.671056 0.00239349
O O 0.49721 0.670689 0.0938727
O O 0.592236 0.674055 0.99732
O O 0.093559 0.671575 0.503256
O O 0.406459 0.829487 0.503016
O O 0.593894 0.829678 0.497176
O O 0.923919 0.50589 0.685017
O O 0.502876 0.667671 0.903782
O O 0.49781 0.905408 0.671374
O O 0.932967 0.432826 0.432025
O O 0.949237 0.450276 0.550503
O O 0.903903 0.333102 0.503208
O O 0.907552 0.502763 0.328339
O O 0.950427 0.550234 0.449115
O O 0.928299 0.564428 0.570704
O O 0.906525 0.830052 0.997272
O O 0.903221 0.666737 0.495692
O O 0.170392 0.503528 0.594448
C C 0.501059 0.814692 0.232504
C C 0.502135 0.797371 0.297463
C C 0.501131 0.732399 0.314792
C C 0.499194 0.685276 0.267736
C C 0.498167 0.702597 0.202777
C C 0.499123 0.767521 0.185448
C C 0.503109 0.84799 0.348062
C C 0.497519 0.847277 0.652274
C C 0.498721 0.795766 0.702298
C C 0.500167 0.811913 0.767545
C C 0.503096 0.763992 0.813691
C C 0.50472 0.699158 0.795453
C C 0.502843 0.68301 0.730254
C C 0.499771 0.731027 0.68406
C C 0.506448 0.648508 0.846051
C C 0.849267 0.503005 0.346865
C C 0.798438 0.502135 0.296697
C C 0.815561 0.501118 0.231738
C C 0.768366 0.499482 0.184921
C C 0.703475 0.498815 0.202633
C C 0.686304 0.499592 0.267592
C C 0.733594 0.501276 0.314457
C C 0.653126 0.498375 0.151843
C C 0.503332 0.347788 0.151652
C C 0.502186 0.297234 0.202394
C C 0.501096 0.31477 0.267305
C C 0.499139 0.267759 0.314457
C C 0.498226 0.202781 0.297224
C C 0.499221 0.185245 0.23236
C C 0.501177 0.232257 0.185161
C C 0.497511 0.152275 0.347966
C C 0.652433 0.153404 0.503878
C C 0.702346 0.20502 0.505888
C C 0.767602 0.188885 0.507181
C C 0.813783 0.236814 0.508425
C C 0.795616 0.301693 0.508617
C C 0.730406 0.317829 0.507516
C C 0.68413 0.269804 0.50608
C C 0.84625 0.352351 0.507947
C C 0.497432 0.65193 0.15213
C C 0.34891 0.34808 0.996267
C C 0.298278 0.297517 0.994974
C C 0.315488 0.232542 0.994927
C C 0.2683 0.185522 0.994974
C C 0.203328 0.202951 0.995118
C C 0.186167 0.267974 0.994783
C C 0.233355 0.314993 0.994735
C C 0.152645 0.152437 0.996554
C C 0.00106587 0.232471 0.315079
C C 0.0021176 0.297443 0.29775
C C 0.00104175 0.314956 0.232887
C C 0.00323496 0.347918 0.348397
C C 0.153125 0.497547 0.348732
C C 0.20379 0.498209 0.298181
C C 0.268638 0.499169 0.31551
C C 0.315755 0.501029 0.268406
C C 0.298408 0.501975 0.203543
C C 0.233512 0.50111 0.186214
C C 0.186442 0.499155 0.233318
C C 0.348929 0.502876 0.152896
C C 0.315016 0.000998339 0.232647
C C 0.297654 0.00196732 0.297559
C C 0.232715 0.000964866 0.314983
C C 0.348243 0.0029338 0.348157
C C 0.348105 0.152445 0.496362
C C 0.297582 0.203199 0.494974
C C 0.314938 0.268126 0.49483
C C 0.267909 0.315337 0.494783
C C 0.202901 0.298147 0.494974
C C 0.185545 0.23322 0.494878
C C 0.232574 0.18601 0.494878
C C 0.152326 0.348902 0.496314
C C 0.998849 0.29464 0.701484
C C 0.999275 0.229567 0.684922
C C 0.997648 0.345003 0.65079
C C 0.152081 0.502437 0.652944
C C 0.202815 0.501823 0.703351
C C 0.267801 0.501054 0.686214
C C 0.314613 0.499243 0.733509
C C 0.296869 0.498248 0.798325
C C 0.231882 0.499161 0.815463
C C 0.185118 0.500925 0.768215
C C 0.347075 0.497348 0.849115
C C 0.348436 0.652622 0.00449976
C C 0.297861 0.703185 0.0060316
C C 0.315168 0.768112 0.00655817
C C 0.268091 0.815227 0.00655817
C C 0.203133 0.797799 0.00593586
C C 0.185825 0.732872 0.0060316
C C 0.232949 0.685756 0.00612734
C C 0.152514 0.848361 0.00430828
C C 0.00315626 0.848147 0.15237
C C 0.00229816 0.797594 0.203016
C C 0.00135104 0.814986 0.267927
C C 0.0012409 0.732616 0.185687
C C 0.652304 0.00317856 0.652322
C C 0.702894 0.00227766 0.702873
C C 0.767833 0.00122123 0.685496
C C 0.685532 0.00133141 0.76788
C C 0.503028 0.152807 0.652179
C C 0.502805 0.204336 0.702059
C C 0.50321 0.188356 0.767306
C C 0.502179 0.236484 0.813404
C C 0.500982 0.301169 0.794783
C C 0.500626 0.317102 0.729488
C C 0.501465 0.268925 0.683485
C C 0.500233 0.352314 0.844807
C C 0.652296 0.847872 0.496123
C C 0.702249 0.796496 0.494687
C C 0.767495 0.812536 0.494974
C C 0.813662 0.764511 0.495548
C C 0.795109 0.699823 0.495979
C C 0.729911 0.683783 0.495022
C C 0.683792 0.731856 0.494304
C C 0.845153 0.648687 0.497846
C C 0.348236 0.848209 0.504213
C C 0.297505 0.797742 0.505793
C C 0.314666 0.73272 0.506032
C C 0.267478 0.685748 0.50608
C C 0.202555 0.703273 0.505888
C C 0.185393 0.768295 0.506223
C C 0.232628 0.815267 0.506176
C C 0.151875 0.652806 0.504404
C C 0.848448 0.849205 0.996315
C C 0.797337 0.799408 0.995166
C C 0.813923 0.73429 0.99598
C C 0.766208 0.687989 0.996267
C C 0.701524 0.706327 0.995597
C C 0.684938 0.771397 0.994544
C C 0.732701 0.817794 0.994256
C C 0.650842 0.655908 0.996602
H H 0.634913 0.00214759 0.780422
H H 0.78039 0.00183483 0.634898
H H 0.50236 0.225002 0.864242
H H 0.504216 0.137987 0.780901
H H 0.501044 0.280408 0.6326
H H 0.499428 0.36747 0.715845
H H 0.998144 0.216439 0.634467
H H 0.135559 0.280615 0.994783
H H 0.220938 0.365652 0.994687
H H 0.280717 0.134816 0.995214
H H 0.366095 0.219901 0.995118
H H 0.00180527 0.365612 0.220441
H H 0.0019659 0.219935 0.365678
H H 0.365682 0.00171436 0.220105
H H 0.220206 0.00169195 0.36563
H H 0.00197733 0.72011 0.135089
H H 0.00217987 0.865694 0.280374
H H 0.135178 0.720375 0.00579225
H H 0.280521 0.865886 0.00665391
H H 0.220472 0.635098 0.00593586
H H 0.365815 0.780609 0.00670178
H H 0.721003 0.868644 0.99373
H H 0.864387 0.72117 0.996602
H H 0.778002 0.637187 0.997272
H H 0.634427 0.784469 0.994161
H H 0.780541 0.498803 0.134227
H H 0.866179 0.501738 0.219004
H H 0.635686 0.498924 0.280278
H H 0.721276 0.502003 0.365151
H H 0.220982 0.501915 0.135615
H H 0.366391 0.501701 0.280804
H H 0.281071 0.49846 0.366156
H H 0.135807 0.498483 0.220824
H H 0.502009 0.219655 0.134562
H H 0.501781 0.365431 0.279656
H H 0.498583 0.134585 0.219962
H H 0.498307 0.280409 0.365055
H H 0.499128 0.862334 0.780996
H H 0.504226 0.775828 0.864481
H H 0.498257 0.719287 0.63327
H H 0.503547 0.632589 0.716707
H H 0.864629 0.224987 0.509048
H H 0.716889 0.368248 0.507324
H H 0.781073 0.138466 0.506989
H H 0.633333 0.281582 0.505027
H H 0.220307 0.865973 0.50608
H H 0.134785 0.780984 0.506176
H H 0.365322 0.720079 0.505936
H H 0.279848 0.635042 0.506032
H H 0.280502 0.501859 0.635616
H H 0.365327 0.498522 0.721207
H H 0.134404 0.501597 0.780422
H H 0.219134 0.498452 0.866061
H H 0.280482 0.365995 0.494878
H H 0.365584 0.280623 0.494878
H H 0.220001 0.135399 0.494926
H H 0.134898 0.220771 0.494974
H H 0.8645 0.77605 0.496027
H H 0.781026 0.862955 0.49507
H H 0.632906 0.720316 0.493873
H H 0.716332 0.633364 0.49507
H H 0.498414 0.780009 0.134801
H H 0.498526 0.634619 0.28023
H H 0.501823 0.865349 0.22001
H H 0.501887 0.719911 0.365438
H H 0.594038 0.594797 0.0936334
H H 0.406436 0.405762 0.0940642
H H 0.405186 0.594844 0.906511
H H 0.600152 0.41141 0.902107
H H 0.594597 0.0945408 0.406415
H H 0.406173 0.0944779 0.594208
H H 0.594563 0.906065 0.594256
H H 0.406311 0.90608 0.406415
H H 0.906391 0.405769 0.405457
H H 0.902068 0.589954 0.599378
H H 0.0946137 0.5949 0.406367
H H 0.0940677 0.406041 0.59373
H H 0.910164 0.468259 0.708521
H H 0.708392 0.533173 0.909766
Zr Zr 0.881031 0.000622523 0.000382959
O O 0.82969 0.00288936 0.0942078
O O 0.829913 0.0937521 0.00339876
O O 0.950802 0.0501883 0.0501676
O O 0.906198 0.171224 0.00325515
O O 0.906531 0.0029507 0.171087
O O 0.667405 0.402731 0.0119196
C C 0.814925 0.00124392 0.267927
C C 0.797625 0.00223807 0.203064
C C 0.73273 0.00113376 0.185639
C C 0.84829 0.00318684 0.152465
C C 0.848036 0.152263 0.00454763
C C 0.796743 0.20206 0.00627095
C C 0.812901 0.267274 0.00665391
C C 0.764867 0.313432 0.00718047
C C 0.700291 0.294854 0.0071326
C C 0.684132 0.229688 0.00684539
C C 0.732119 0.183482 0.00665391
C C 0.649431 0.345273 0.00622308
H H 0.720344 0.00193888 0.135041
H H 0.865561 0.00206009 0.280421
H H 0.720647 0.132584 0.00646243
H H 0.863309 0.280729 0.00627095
H H 0.776243 0.364378 0.00708473
H H 0.633677 0.216233 0.00670178
Zr Zr 0.000340682 0.119895 0.000382959
Zr Zr 0.00038017 0.000308248 0.11977
Zr Zr 0.119781 0.000430982 0.000287219
O O 0.0677317 0.0677159 0.0676879
H H 0.0945952 0.0945341 0.0943036
Zr Zr 0.000407609 0.000154176 0.880996
O O 0.0942554 0.00273077 0.829632
O O 0.00321404 0.0933222 0.830063
O O 0.0501422 0.0500108 0.950791
O O 0.00304573 0.17076 0.906511
O O 0.171191 0.00288786 0.906463
C C 0.26801 0.00124387 0.81484
C C 0.203113 0.00215058 0.797511
C C 0.185719 0.00103796 0.732648
C C 0.152496 0.00306919 0.848206
C C 0.0034107 0.151693 0.848349
C C 0.00259395 0.201576 0.797272
C C 0.00226368 0.266697 0.813883
C C 0.000438741 0.31299 0.766157
C C 0.0011473 0.183178 0.732696
H H 0.280491 0.00211458 0.865439
H H 0.135035 0.00170613 0.720249
H H 0.00329855 0.279874 0.864338
H H 0.000262981 0.363842 0.777933
H H 0.00151444 0.132326 0.721015
O O 0.670976 0.997821 0.406511
O O 0.594088 0.99752 0.329632
C C 0.652377 0.99738 0.348205
C C 0.702993 0.998185 0.297607
C C 0.767842 0.999193 0.314983
C C 0.685646 0.999131 0.232743
H H 0.635058 0.998363 0.220201
H H 0.780275 0.998484 0.36563
O O 0.9977 0.0941166 0.171087
O O 0.997767 0.171096 0.09416
C C 0.997367 0.152385 0.152418
C C 0.998101 0.202956 0.203064
C C 0.999129 0.185491 0.267927
C C 0.998961 0.267928 0.185735
H H 0.998157 0.280464 0.135137
H H 0.998461 0.134787 0.280326
O O 0.0941861 0.997684 0.171135
O O 0.171166 0.997814 0.0941121
C C 0.152472 0.997393 0.152418
C C 0.203061 0.99812 0.203016
C C 0.268 0.999075 0.185591
C C 0.185699 0.999041 0.267927
H H 0.280509 0.998396 0.134945
H H 0.135033 0.998325 0.280469
O O 0.32969 0.997758 0.593969
O O 0.406626 0.997436 0.6708
C C 0.34829 0.997289 0.652226
C C 0.297721 0.998112 0.702825
C C 0.315115 0.999225 0.767688
C C 0.232824 0.999067 0.685544
H H 0.365751 0.998509 0.780087
H H 0.220295 0.998244 0.634898
O O 0.998241 0.59412 0.329488
O O 0.997402 0.670888 0.406654
C C 0.999395 0.767975 0.315031
C C 0.998338 0.702997 0.29775
C C 0.999285 0.685557 0.232791
C C 0.997527 0.652395 0.348349
H H 0.998552 0.634896 0.220345
H H 0.998706 0.780481 0.365678
O O 0.906528 0.997991 0.829441
O O 0.829595 0.998148 0.906415
C C 0.814966 0.999314 0.732552
C C 0.797605 0.998464 0.797511
C C 0.732665 0.999424 0.814888
C C 0.848242 0.997754 0.848158
H H 0.720156 0.998811 0.865534
H H 0.865633 0.998498 0.720058
O O 0.933105 0.0677238 0.933174
H H 0.906174 0.0945805 0.906655
O O 0.998316 0.829462 0.906224
O O 0.997951 0.907016 0.830015
C C 0.998237 0.848509 0.848062
C C 0.999753 0.798799 0.796698
O O 0.0121415 0.598489 0.667114
C C 0.00109679 0.733539 0.812734
C C 0.00337377 0.687421 0.764721
C C 0.00416426 0.706132 0.700144
C C 0.00262919 0.771295 0.68406
C C 0.000543689 0.817461 0.732073
C C 0.00534523 0.6558 0.649163
H H 0.00302117 0.784837 0.633653
H H 0.00419161 0.636478 0.776018
H H 0.000226063 0.719998 0.863141
O O 0.998181 0.674319 0.590762
O O 0.0679521 0.932938 0.933127
H H 0.0948037 0.90612 0.906463
O O 0.93319 0.933122 0.0676879
H H 0.906357 0.906313 0.0943514
O O 0.950824 0.950609 0.950695
H H 0.999487 0.868357 0.720632

#END

---------------------------------------------------
---------------------------------------------------
missing-linker-oh-dmmp-oh.cif
---------------------------------------------------
---------------------------------------------------

data_00000001
_symmetry_cell_setting           triclinic
_symmetry_space_group_name_H-M   'P 1'
_symmetry_Int_Tables_number      1
_space_group_name_Hall           'P 1'
loop_
_symmetry_equiv_pos_site_id
_symmetry_equiv_pos_as_xyz
1 x,y,z
_cell_length_a                   20.867
_cell_length_b                   20.913
_cell_length_c                   20.887
_cell_angle_alpha                90.1
_cell_angle_beta                 89.87
_cell_angle_gamma                89.97
_cell_volume                     9114.87
loop_
_atom_site_label
_atom_site_type_symbol
_atom_site_fract_x
_atom_site_fract_y
_atom_site_fract_z
Zr Zr 0.500103 0.881425 0.499978
Zr Zr 0.500733 0.500556 0.880551
Zr Zr 0.883785 0.501131 0.497584
Zr Zr 0.500738 0.49937 0.118687
Zr Zr 0.500024 0.120128 0.499834
Zr Zr 0.619845 0.000919952 0.499978
Zr Zr 0.881055 0.000383038 0.000287261
Zr Zr 0.5011 0.380695 0.999621
Zr Zr 0.00165479 0.499969 0.379711
Zr Zr 0.118405 0.501233 0.501414
Zr Zr 0.380567 0.00072885 0.500074
Zr Zr 0.500246 0.00108025 0.619287
Zr Zr 0.998752 0.499774 0.624027
Zr Zr 0.500262 0.000424765 0.380573
Zr Zr 0.381231 0.499856 0.999956
Zr Zr 0.623018 0.499881 0.000383015
Zr Zr 0.500831 0.618777 0.99986
Zr Zr 0.999734 0.619867 0.501223
Zr Zr 0.99986 0.381546 0.500888
O O 0.502691 0.829858 0.406283
O O 0.496801 0.830473 0.594296
O O 0.500944 0.596147 0.828605
O O 0.83075 0.503314 0.405709
O O 0.594069 0.497262 0.171303
O O 0.502298 0.406122 0.170825
O O 0.497766 0.170938 0.406139
O O 0.593295 0.17211 0.502755
O O 0.82773 0.412407 0.511564
O O 0.497983 0.593613 0.170873
O O 0.567774 0.0679859 0.432807
O O 0.671304 0.0963207 0.503138
O O 0.829612 0.00260286 0.0941259
O O 0.829962 0.0931059 0.00339926
O O 0.590569 0.32511 0.000574522
O O 0.501747 0.329146 0.0938387
O O 0.406582 0.329526 0.996892
O O 0.0940653 0.170678 0.997467
O O 0.00397349 0.405969 0.330015
O O 0.0492501 0.451128 0.450665
O O 0.171 0.4982 0.407145
O O 0.406595 0.502712 0.170394
O O 0.329358 0.00286072 0.406427
O O 0.432711 0.0681247 0.567197
O O 0.55017 0.0505929 0.549626
O O 0.171213 0.094027 0.997467
O O 0.329199 0.094589 0.497249
O O 0.170793 0.407505 0.497824
O O 0.997118 0.40202 0.669797
O O 0.0936238 0.500336 0.672574
O O 0.406635 0.498984 0.829132
O O 0.450477 0.0501806 0.450282
O O 0.406448 0.00282215 0.329489
O O 0.497837 0.0939612 0.329249
O O 0.432505 0.432623 0.0669319
O O 0.329374 0.502483 0.0938387
O O 0.54942 0.449424 0.0493132
O O 0.671779 0.500763 0.0949877
O O 0.329579 0.406367 0.996557
O O 0.998077 0.594177 0.32968
O O 0.450646 0.549458 0.0495047
O O 0.567768 0.567371 0.0667882
O O 0.0945952 0.497587 0.329872
O O 0.067344 0.56801 0.432855
O O 0.0475362 0.550855 0.549243
O O 0.671339 0.00337828 0.593482
O O 0.406267 0.171287 0.497058
O O 0.502371 0.171217 0.593769
O O 0.494812 0.406171 0.829562
O O 0.00134674 0.329405 0.407049
O O 0.0665332 0.433066 0.56782
O O 0.0939695 0.330708 0.496244
O O 0.998293 0.326285 0.591758
O O 0.451625 0.450612 0.949686
O O 0.497937 0.329559 0.906261
O O 0.572012 0.434989 0.92996
O O 0.43344 0.567304 0.932737
O O 0.552165 0.550882 0.948249
O O 0.329736 0.497779 0.906261
O O 0.502956 0.0943653 0.670563
O O 0.594249 0.0033213 0.670468
O O 0.450449 0.951134 0.549818
O O 0.567734 0.933472 0.567149
O O 0.671421 0.90595 0.496818
O O 0.825212 0.589555 0.503234
O O 0.329287 0.906774 0.50309
O O 0.170154 0.59472 0.503856
O O 0.432897 0.933237 0.432903
O O 0.550162 0.951056 0.450426
O O 0.502922 0.906423 0.329345
O O 0.829818 0.907588 0.997179
O O 0.670157 0.598355 0.997898
O O 0.497254 0.670321 0.0939823
O O 0.592146 0.674194 0.998185
O O 0.996999 0.670915 0.406905
O O 0.0931984 0.671562 0.503808
O O 0.996963 0.674296 0.590609
O O 0.406243 0.829931 0.50309
O O 0.593537 0.829969 0.497249
O O 0.924996 0.505526 0.687272
O O 0.501446 0.672217 0.906548
O O 0.497784 0.907784 0.670946
O O 0.950787 0.049913 0.050175
O O 0.906167 0.170617 0.00315987
O O 0.932514 0.43283 0.432424
O O 0.948961 0.450347 0.550919
O O 0.90293 0.333927 0.504526
O O 0.907602 0.50251 0.328627
O O 0.950145 0.550107 0.449468
O O 0.927528 0.563901 0.57165
O O 0.906545 0.00288035 0.170968
O O 0.906343 0.830171 0.996988
O O 0.902344 0.665906 0.495861
O O 0.16966 0.503787 0.594679
O O 0.666741 0.400974 0.0154164
O O 0.5837 0.498332 0.811992
O O 0.654716 0.593766 0.834111
O O 0.698531 0.499686 0.765647
C C 0.501033 0.81454 0.232442
C C 0.502045 0.797487 0.297411
C C 0.501033 0.73263 0.314838
C C 0.499056 0.685448 0.267823
C C 0.498044 0.702549 0.202854
C C 0.499056 0.767358 0.185427
C C 0.503006 0.848214 0.347921
C C 0.495892 0.849558 0.652466
C C 0.494029 0.799487 0.703407
C C 0.504609 0.816382 0.76761
C C 0.506013 0.769365 0.814673
C C 0.496356 0.705022 0.798107
C C 0.483427 0.688557 0.73424
C C 0.482743 0.735383 0.687033
C C 0.499959 0.654088 0.848282
C C 0.849237 0.503164 0.347203
C C 0.79841 0.502359 0.297124
C C 0.815427 0.501194 0.232107
C C 0.767994 0.499582 0.185475
C C 0.703115 0.49904 0.203477
C C 0.686098 0.499966 0.268493
C C 0.73353 0.501673 0.315126
C C 0.652528 0.498569 0.152919
C C 0.502323 0.347896 0.152057
C C 0.50166 0.297298 0.202711
C C 0.500784 0.314673 0.26768
C C 0.499073 0.267656 0.314695
C C 0.498236 0.202737 0.29722
C C 0.49916 0.18541 0.232251
C C 0.500871 0.232428 0.185236
C C 0.497477 0.152283 0.347778
C C 0.651813 0.15423 0.504766
C C 0.701474 0.206022 0.508165
C C 0.766749 0.190102 0.510032
C C 0.812966 0.238018 0.511516
C C 0.794578 0.302714 0.511277
C C 0.729253 0.318731 0.510272
C C 0.682989 0.270672 0.508644
C C 0.845305 0.353206 0.509649
C C 0.497276 0.651774 0.152201
C C 0.815081 0.00113662 0.267823
C C 0.797592 0.00217107 0.20295
C C 0.732649 0.00118449 0.185619
C C 0.848217 0.00303914 0.152344
C C 0.847947 0.151589 0.00488344
C C 0.796542 0.201084 0.00761242
C C 0.812511 0.266261 0.00861784
C C 0.764274 0.31212 0.00991051
C C 0.699685 0.293328 0.00986263
C C 0.683667 0.228199 0.0090966
C C 0.731903 0.182293 0.00818694
C C 0.648623 0.343678 0.00904873
C C 0.348349 0.348124 0.995599
C C 0.297629 0.297579 0.994019
C C 0.315156 0.232738 0.99378
C C 0.268072 0.185639 0.993924
C C 0.203032 0.202853 0.994259
C C 0.185555 0.267693 0.993828
C C 0.23259 0.314792 0.993684
C C 0.152495 0.152218 0.996174
C C 0.00103104 0.232367 0.315269
C C 0.00204241 0.297225 0.298081
C C 0.00103059 0.314613 0.23316
C C 0.00295515 0.347761 0.348735
C C 0.153018 0.497572 0.348831
C C 0.203499 0.498297 0.298129
C C 0.268539 0.499139 0.315173
C C 0.315466 0.501065 0.267727
C C 0.297785 0.502147 0.20295
C C 0.232793 0.501257 0.185954
C C 0.185866 0.499331 0.233304
C C 0.348315 0.502919 0.152009
C C 0.314993 0.00102742 0.232634
C C 0.297497 0.00204919 0.297555
C C 0.232475 0.00102761 0.314982
C C 0.348036 0.0030459 0.348113
C C 0.347862 0.15278 0.495861
C C 0.297377 0.203511 0.493994
C C 0.314933 0.268301 0.493036
C C 0.267944 0.315592 0.49294
C C 0.202872 0.298619 0.493802
C C 0.185318 0.233779 0.494137
C C 0.232306 0.186536 0.494281
C C 0.152283 0.349308 0.495717
C C 0.999835 0.293768 0.700965
C C 0.99962 0.228756 0.684352
C C 0.998102 0.344271 0.650455
C C 0.151653 0.502455 0.65328
C C 0.202721 0.50192 0.703311
C C 0.267649 0.500981 0.685597
C C 0.314843 0.499246 0.732468
C C 0.297635 0.498546 0.797485
C C 0.232707 0.499485 0.815152
C C 0.185465 0.501221 0.768328
C C 0.348366 0.498012 0.847947
C C 0.999217 0.767872 0.315173
C C 0.998188 0.702954 0.29789
C C 0.999207 0.685578 0.232921
C C 0.997285 0.652404 0.348544
C C 0.652613 0.00352798 0.651891
C C 0.703152 0.00246864 0.702497
C C 0.768223 0.0013866 0.685262
C C 0.685562 0.00143436 0.767466
C C 0.503063 0.15267 0.652083
C C 0.502539 0.20311 0.702689
C C 0.50264 0.185818 0.76761
C C 0.500352 0.232808 0.814769
C C 0.497913 0.29757 0.797437
C C 0.498147 0.314911 0.732564
C C 0.500483 0.26792 0.685405
C C 0.496334 0.348202 0.848139
C C 0.652093 0.847994 0.495861
C C 0.701771 0.796301 0.494472
C C 0.767176 0.811938 0.494951
C C 0.813109 0.763739 0.495669
C C 0.794213 0.699235 0.496052
C C 0.728857 0.683596 0.49476
C C 0.682876 0.731842 0.493946
C C 0.84417 0.648027 0.49835
C C 0.347908 0.848582 0.504479
C C 0.297228 0.797996 0.506537
C C 0.314514 0.733108 0.506825
C C 0.267334 0.686104 0.506968
C C 0.202295 0.703461 0.506777
C C 0.185007 0.76835 0.507255
C C 0.232234 0.815354 0.507208
C C 0.151575 0.652916 0.505053
C C 0.848205 0.849344 0.995887
C C 0.797054 0.799564 0.99445
C C 0.813761 0.734631 0.99627
C C 0.766053 0.688345 0.996892
C C 0.701255 0.706465 0.99536
C C 0.684597 0.771397 0.993062
C C 0.732305 0.817827 0.992631
C C 0.650624 0.655974 0.997084
C C 0.615852 0.577389 0.711067
C C 0.717468 0.440113 0.797006
C C 0.716953 0.624177 0.833584
H H 0.634831 0.0023646 0.779914
H H 0.780941 0.00215895 0.634608
H H 0.500387 0.220512 0.86547
H H 0.504316 0.135249 0.78001
H H 0.500448 0.280312 0.634704
H H 0.496279 0.365528 0.720307
H H 0.998064 0.215566 0.63389
H H 0.134798 0.280125 0.993924
H H 0.220008 0.365383 0.993636
H H 0.280702 0.135048 0.994163
H H 0.365864 0.220354 0.993876
H H 0.00179884 0.36523 0.220808
H H 0.0018331 0.219832 0.365923
H H 0.365723 0.00177061 0.22009
H H 0.219852 0.00178541 0.365636
H H 0.998495 0.635014 0.220329
H H 0.998568 0.780536 0.365827
H H 0.720256 0.00200466 0.134965
H H 0.865755 0.00187534 0.280128
H H 0.720621 0.131415 0.00756454
H H 0.86292 0.27984 0.00809119
H H 0.775269 0.363094 0.0103414
H H 0.633211 0.214715 0.00900085
H H 0.720588 0.868558 0.991243
H H 0.864322 0.721628 0.997706
H H 0.777863 0.637615 0.99919
H H 0.633987 0.784306 0.992057
H H 0.780043 0.498681 0.134678
H H 0.866062 0.501554 0.219132
H H 0.635415 0.499415 0.281277
H H 0.721338 0.502431 0.365875
H H 0.220113 0.502029 0.135348
H H 0.366236 0.501708 0.27984
H H 0.28122 0.498319 0.365731
H H 0.135145 0.49864 0.221095
H H 0.501616 0.220002 0.134582
H H 0.501448 0.365238 0.280175
H H 0.498592 0.134845 0.219659
H H 0.498424 0.280176 0.365348
H H 0.512224 0.866563 0.779483
H H 0.514854 0.781406 0.864656
H H 0.473613 0.723389 0.63705
H H 0.473799 0.638663 0.722558
H H 0.863816 0.226304 0.51233
H H 0.715618 0.369034 0.509889
H H 0.780338 0.13975 0.509841
H H 0.632092 0.282289 0.507208
H H 0.2197 0.865945 0.507255
H H 0.134346 0.780926 0.507399
H H 0.365223 0.720532 0.506441
H H 0.279821 0.635466 0.506825
H H 0.279984 0.501466 0.634847
H H 0.365574 0.498315 0.719829
H H 0.134782 0.50196 0.781015
H H 0.220324 0.498952 0.865901
H H 0.280665 0.366135 0.492605
H H 0.365677 0.280638 0.492749
H H 0.219536 0.135995 0.494903
H H 0.134573 0.221539 0.494712
H H 0.864091 0.774978 0.496339
H H 0.780951 0.862194 0.495095
H H 0.631894 0.720652 0.493084
H H 0.714987 0.63334 0.494472
H H 0.49835 0.779607 0.134726
H H 0.498335 0.634879 0.280319
H H 0.501754 0.865109 0.219851
H H 0.501739 0.720334 0.365492
H H 0.593954 0.594292 0.0939344
H H 0.405479 0.405796 0.0933599
H H 0.406265 0.593988 0.906453
H H 0.599883 0.410267 0.902192
H H 0.594609 0.0948604 0.406139
H H 0.405895 0.0950445 0.593913
H H 0.594476 0.906741 0.593913
H H 0.406135 0.906318 0.406283
H H 0.905944 0.405719 0.405756
H H 0.901524 0.590249 0.599801
H H 0.0945139 0.594789 0.406522
H H 0.0941401 0.406238 0.593577
H H 0.914227 0.467267 0.711259
H H 0.657189 0.604134 0.692491
H H 0.601574 0.541035 0.675926
H H 0.575846 0.61016 0.720499
H H 0.763626 0.427356 0.775366
H H 0.721324 0.447806 0.849
H H 0.681618 0.403179 0.786186
H H 0.715506 0.660632 0.871311
H H 0.754519 0.588763 0.844021
H H 0.726775 0.646665 0.787
P P 0.63636 0.538834 0.784654
Zr Zr 0.000319914 0.119496 0.000335138
Zr Zr 0.000350942 0.000208868 0.11974
Zr Zr 0.119949 0.000144036 0.000335138
O O 0.067765 0.0674446 0.0676979
H H 0.0946711 0.0943163 0.0942217
Zr Zr 0.000589435 0.999959 0.880982
O O 0.0680772 0.932771 0.933072
H H 0.095084 0.905899 0.906548
Zr Zr 0.000495684 0.88084 0.000239384
O O 0.329437 0.593559 0.00292049
O O 0.0941086 0.829538 0.00320775
O O 0.0501855 0.950358 0.0500792
O O 0.0028739 0.906242 0.171064
O O 0.171272 0.906188 0.00320775
O O 0.00232224 0.829314 0.0941259
O O 0.406503 0.670307 0.0033035
C C 0.348236 0.651756 0.0045483
C C 0.297599 0.702446 0.00665488
C C 0.315103 0.767239 0.00732516
C C 0.268066 0.814434 0.00727728
C C 0.202998 0.797315 0.00660701
C C 0.185492 0.732475 0.00689427
C C 0.232528 0.685327 0.00689427
C C 0.152513 0.847997 0.00459618
C C 0.00289886 0.847968 0.15244
C C 0.0021394 0.797466 0.203094
C C 0.00121597 0.814842 0.268063
C C 0.0011105 0.732548 0.18581
H H 0.00190308 0.719932 0.135156
H H 0.00207148 0.865406 0.280606
H H 0.134749 0.720138 0.00665488
H H 0.280691 0.864977 0.00737304
H H 0.219952 0.634737 0.00665488
H H 0.365846 0.779576 0.00742091
O O 0.67105 0.998223 0.406522
O O 0.594166 0.997467 0.32968
C C 0.652445 0.997499 0.348208
C C 0.70307 0.998224 0.297603
C C 0.768013 0.999163 0.314982
C C 0.685581 0.999211 0.232777
H H 0.63486 0.99852 0.220425
H H 0.780406 0.998438 0.365588
O O 0.997645 0.0940201 0.171112
O O 0.997636 0.170776 0.0942217
C C 0.997274 0.152229 0.152488
C C 0.998042 0.202812 0.203189
C C 0.999054 0.185424 0.268063
C C 0.999006 0.26767 0.185954
H H 0.998204 0.280158 0.135348
H H 0.998382 0.134808 0.280415
O O 0.0940706 0.997525 0.171064
O O 0.171209 0.997678 0.094078
C C 0.152435 0.997301 0.152392
C C 0.203022 0.998059 0.20295
C C 0.267996 0.999033 0.185571
C C 0.185478 0.999033 0.267919
H H 0.280619 0.998323 0.134917
H H 0.134748 0.998338 0.280415
O O 0.329464 0.998262 0.593769
O O 0.406493 0.998348 0.670468
C C 0.348166 0.997981 0.651987
C C 0.297636 0.998548 0.702737
C C 0.315219 0.999522 0.767562
C C 0.232643 0.999331 0.685501
H H 0.36599 0.998922 0.779771
H H 0.220155 0.998621 0.634895
O O 0.0943427 0.00249935 0.829754
O O 0.171324 0.00258549 0.906548
C C 0.268192 0.0013735 0.814816
C C 0.2032 0.00215633 0.797581
C C 0.185617 0.00113473 0.732755
C C 0.15267 0.00286639 0.848282
H H 0.280681 0.00213122 0.865422
H H 0.134894 0.00173514 0.720595
O O 0.00314687 0.092778 0.829658
O O 0.00317227 0.170279 0.90607
C C 0.0036498 0.151099 0.847947
C C 0.00330863 0.200835 0.796767
C C 0.00390781 0.265848 0.813332
C C 0.00221873 0.312051 0.765647
C C 0.00135656 0.182504 0.732085
H H 0.00560732 0.279085 0.863794
H H 0.00283605 0.362806 0.77752
H H 0.00112232 0.131702 0.720355
O O 0.906588 0.997478 0.829371
O O 0.829449 0.997899 0.906309
C C 0.815227 0.999269 0.73242
C C 0.797637 0.998283 0.797341
C C 0.732566 0.999413 0.814577
C C 0.848224 0.997415 0.848043
H H 0.719895 0.998832 0.865231
H H 0.865958 0.998483 0.719972
O O 0.933198 0.0673761 0.933024
H H 0.906264 0.0942511 0.906644
O O 0.0502419 0.0497625 0.950739
O O 0.695085 0.49362 0.93379
H H 0.715731 0.534876 0.928189
O O 0.998322 0.829534 0.905974
O O 0.998215 0.906961 0.829802
C C 0.9983 0.84856 0.847851
C C 0.999737 0.798932 0.796432
O O 0.0119249 0.598782 0.666925
C C 0.0010764 0.733785 0.81247
C C 0.00327039 0.687749 0.764402
C C 0.00388652 0.70638 0.699816
C C 0.00245114 0.771431 0.683777
C C 0.000592574 0.817515 0.731846
C C 0.0047952 0.655988 0.648971
H H 0.00284611 0.784876 0.633363
H H 0.00413435 0.636891 0.775557
H H 0.000393887 0.72034 0.862885
O O 0.93308 0.932935 0.0676021
H H 0.906245 0.906204 0.0943174
O O 0.95081 0.950398 0.950547
H H 0.999633 0.868325 0.720499

#END

---------------------------------------------------
---------------------------------------------------
missing-linker-oh-dmmp-oh-h2o.cif
---------------------------------------------------
---------------------------------------------------

data_00000001
_symmetry_cell_setting           triclinic
_symmetry_space_group_name_H-M   'P 1'
_symmetry_Int_Tables_number      1
_space_group_name_Hall           'P 1'
loop_
_symmetry_equiv_pos_site_id
_symmetry_equiv_pos_as_xyz
1 x,y,z
_cell_length_a                   20.862
_cell_length_b                   20.93
_cell_length_c                   20.882
_cell_angle_alpha                90.07
_cell_angle_beta                 89.85
_cell_angle_gamma                89.93
_cell_volume                     9117.91
loop_
_atom_site_label
_atom_site_type_symbol
_atom_site_fract_x
_atom_site_fract_y
_atom_site_fract_z
Zr Zr 0.499575 0.881405 0.499954
Zr Zr 0.500578 0.500503 0.880619
Zr Zr 0.880204 0.501472 0.500529
Zr Zr 0.500563 0.499429 0.118715
Zr Zr 0.499646 0.119818 0.499858
Zr Zr 0.619243 0.000419891 0.499954
Zr Zr 0.88093 0.000621704 0.000478883
Zr Zr 0.500892 0.380773 0.999621
Zr Zr 0.999681 0.500801 0.381191
Zr Zr 0.118724 0.500994 0.500625
Zr Zr 0.380196 0.000706678 0.50005
Zr Zr 0.499814 0.000948022 0.61934
Zr Zr 0.999578 0.501094 0.621591
Zr Zr 0.499913 0.000321649 0.380473
Zr Zr 0.380958 0.499885 0.999956
Zr Zr 0.623008 0.499858 0.000526772
Zr Zr 0.500696 0.618661 0.999813
Zr Zr 0.999557 0.62025 0.500912
Zr Zr 0.999369 0.382122 0.501056
O O 0.50228 0.829833 0.406285
O O 0.496178 0.830445 0.594294
O O 0.501077 0.595901 0.828468
O O 0.828534 0.501836 0.407578
O O 0.593756 0.497152 0.171105
O O 0.502027 0.406086 0.170818
O O 0.497672 0.170826 0.406141
O O 0.59367 0.170801 0.502875
O O 0.827525 0.407596 0.507664
O O 0.49777 0.593616 0.170866
O O 0.567329 0.0676097 0.432767
O O 0.671033 0.0942604 0.503067
O O 0.829536 0.00279082 0.0942921
O O 0.829853 0.0932681 0.00387896
O O 0.590578 0.325324 0.000957767
O O 0.50146 0.329212 0.0938611
O O 0.406341 0.329646 0.9967
O O 0.0939078 0.170832 0.997418
O O 0.0490275 0.451196 0.450917
O O 0.170359 0.498156 0.406668
O O 0.406185 0.502836 0.170387
O O 0.329053 0.00302884 0.406333
O O 0.432281 0.0680608 0.567285
O O 0.549595 0.0503613 0.54971
O O 0.17108 0.0941478 0.99737
O O 0.328703 0.09454 0.497272
O O 0.170281 0.407154 0.497368
O O 0.996591 0.405647 0.671969
O O 0.0937326 0.501968 0.671586
O O 0.406525 0.499007 0.829091
O O 0.450058 0.0501442 0.450246
O O 0.406237 0.00298257 0.329376
O O 0.49768 0.0940002 0.32928
O O 0.432283 0.432715 0.0669
O O 0.329164 0.502647 0.0936696
O O 0.549267 0.449559 0.049325
O O 0.671891 0.501025 0.095202
O O 0.329266 0.406426 0.996317
O O 0.99721 0.594144 0.329615
O O 0.450544 0.549464 0.0494208
O O 0.567723 0.567449 0.0667563
O O 0.0934351 0.497585 0.329855
O O 0.0670022 0.567945 0.433102
O O 0.0487417 0.550744 0.549998
O O 0.670812 0.00273235 0.593767
O O 0.405735 0.171176 0.496985
O O 0.502117 0.171055 0.59372
O O 0.49474 0.406174 0.829474
O O 0.0666216 0.433518 0.568051
O O 0.0932016 0.330613 0.497081
O O 0.997559 0.329537 0.594342
O O 0.451326 0.450612 0.949674
O O 0.497797 0.329584 0.906191
O O 0.571567 0.434821 0.930087
O O 0.433348 0.567265 0.932673
O O 0.552012 0.550705 0.948237
O O 0.329486 0.497859 0.906191
O O 0.502489 0.0943695 0.67058
O O 0.593771 0.00311318 0.67082
O O 0.449939 0.951174 0.549806
O O 0.567066 0.933327 0.567285
O O 0.670341 0.906676 0.496985
O O 0.828957 0.594968 0.495309
O O 0.328698 0.906875 0.503115
O O 0.170563 0.594452 0.503211
O O 0.43234 0.933258 0.432815
O O 0.549471 0.950862 0.450342
O O 0.502436 0.906328 0.32928
O O 0.829367 0.907813 0.997322
O O 0.670127 0.598209 0.997035
O O 0.497063 0.670254 0.0939569
O O 0.592091 0.674034 0.998089
O O 0.997393 0.671018 0.406476
O O 0.0935353 0.671232 0.503067
O O 0.405823 0.83019 0.503067
O O 0.593308 0.83004 0.497225
O O 0.911475 0.501544 0.676471
O O 0.501882 0.671916 0.906335
O O 0.49756 0.907558 0.671059
O O 0.950674 0.0500855 0.0503785
O O 0.906069 0.170669 0.00407051
O O 0.931559 0.433498 0.434108
O O 0.949302 0.45151 0.551051
O O 0.904848 0.331004 0.504743
O O 0.905716 0.503462 0.330717
O O 0.949825 0.550624 0.451204
O O 0.930368 0.567587 0.569967
O O 0.90646 0.00321921 0.171153
O O 0.905965 0.830507 0.997131
O O 0.905983 0.671416 0.497608
O O 0.170341 0.503259 0.594151
O O 0.666709 0.401119 0.0158032
O O 0.583686 0.498652 0.811947
O O 0.656853 0.592085 0.834071
O O 0.697369 0.497971 0.763675
O O 0.824592 0.50197 0.594965
C C 0.500742 0.814475 0.232354
C C 0.501695 0.79745 0.297339
C C 0.500722 0.732683 0.314818
C C 0.498793 0.685517 0.267839
C C 0.497792 0.702494 0.202855
C C 0.498766 0.76726 0.185376
C C 0.502603 0.848156 0.347861
C C 0.495859 0.849436 0.652431
C C 0.494925 0.799236 0.703288
C C 0.50883 0.815558 0.766932
C C 0.51049 0.768554 0.813958
C C 0.497812 0.704702 0.79782
C C 0.482276 0.688667 0.734415
C C 0.481192 0.735575 0.687293
C C 0.500667 0.653784 0.848054
C C 0.847284 0.502959 0.349202
C C 0.796847 0.502181 0.29868
C C 0.814562 0.501289 0.233839
C C 0.767616 0.499751 0.186717
C C 0.702573 0.499151 0.204004
C C 0.684811 0.499899 0.268845
C C 0.731756 0.501438 0.316015
C C 0.652329 0.498659 0.153051
C C 0.502099 0.347917 0.152045
C C 0.501549 0.297333 0.202711
C C 0.500639 0.314613 0.267696
C C 0.498991 0.267561 0.314722
C C 0.498158 0.202752 0.297243
C C 0.499164 0.18552 0.232258
C C 0.500811 0.232525 0.18528
C C 0.497416 0.152265 0.347765
C C 0.652024 0.152265 0.504599
C C 0.702333 0.203152 0.507377
C C 0.76749 0.186433 0.509484
C C 0.814166 0.233877 0.510154
C C 0.796211 0.29852 0.508766
C C 0.731052 0.315193 0.507329
C C 0.684376 0.267796 0.506754
C C 0.846579 0.349258 0.507233
C C 0.497077 0.651692 0.152237
C C 0.814798 0.00133085 0.267983
C C 0.797423 0.00235045 0.203094
C C 0.732519 0.00123019 0.185615
C C 0.848125 0.00324422 0.152524
C C 0.847848 0.151656 0.00584238
C C 0.796394 0.201062 0.00909878
C C 0.812415 0.266091 0.010727
C C 0.764278 0.312055 0.0118763
C C 0.69964 0.293468 0.0112059
C C 0.683568 0.228441 0.0101523
C C 0.731753 0.182429 0.00929034
C C 0.648628 0.343825 0.00976922
C C 0.348082 0.34823 0.995215
C C 0.297435 0.297679 0.9933
C C 0.314963 0.232891 0.992965
C C 0.267949 0.185829 0.993156
C C 0.202832 0.202935 0.993683
C C 0.185306 0.267769 0.993108
C C 0.232368 0.31483 0.992869
C C 0.152366 0.15234 0.995934
C C 0.151818 0.497559 0.34834
C C 0.202473 0.49831 0.297626
C C 0.267473 0.499143 0.314818
C C 0.314618 0.501044 0.2676
C C 0.297195 0.502159 0.202711
C C 0.232194 0.501278 0.185519
C C 0.18505 0.499377 0.232737
C C 0.347897 0.503005 0.151902
C C 0.314843 0.00104859 0.232498
C C 0.297272 0.0021313 0.297434
C C 0.232277 0.0010537 0.314866
C C 0.347804 0.00319645 0.348005
C C 0.347378 0.152684 0.495788
C C 0.29675 0.203375 0.493777
C C 0.314265 0.268113 0.492867
C C 0.267232 0.315318 0.492771
C C 0.202157 0.298358 0.493537
C C 0.184644 0.233618 0.493537
C C 0.231677 0.186413 0.493681
C C 0.151566 0.349053 0.49574
C C 0.998944 0.296894 0.703144
C C 0.998494 0.232133 0.685617
C C 0.997336 0.347621 0.652814
C C 0.152021 0.502948 0.652622
C C 0.202748 0.502197 0.702953
C C 0.267746 0.501077 0.685378
C C 0.31484 0.499319 0.732356
C C 0.29751 0.498729 0.797389
C C 0.232512 0.499706 0.814916
C C 0.18537 0.501465 0.767985
C C 0.348189 0.498074 0.847863
C C 0.998953 0.767705 0.314914
C C 0.997975 0.702896 0.29753
C C 0.998934 0.685664 0.232498
C C 0.99709 0.652409 0.348196
C C 0.652155 0.00313814 0.652143
C C 0.702786 0.00214882 0.702713
C C 0.767832 0.00107651 0.685378
C C 0.685313 0.00127267 0.767698
C C 0.502658 0.152589 0.652048
C C 0.501888 0.203104 0.702666
C C 0.502123 0.185888 0.767602
C C 0.49988 0.232912 0.814724
C C 0.497354 0.297582 0.797341
C C 0.497359 0.314847 0.732404
C C 0.49965 0.267823 0.685282
C C 0.496153 0.348194 0.848054
C C 0.651673 0.848576 0.495788
C C 0.702262 0.79812 0.493824
C C 0.767237 0.815369 0.495022
C C 0.814414 0.768355 0.49483
C C 0.797097 0.703614 0.493441
C C 0.732125 0.686363 0.49143
C C 0.684899 0.733377 0.49167
C C 0.847677 0.652971 0.495165
C C 0.347412 0.84873 0.504456
C C 0.296947 0.798087 0.506515
C C 0.314522 0.7333 0.506706
C C 0.267556 0.686143 0.506611
C C 0.202442 0.703247 0.506371
C C 0.184864 0.767988 0.507042
C C 0.23183 0.815145 0.50709
C C 0.15189 0.6526 0.504408
C C 0.847801 0.849617 0.995886
C C 0.796722 0.799782 0.994066
C C 0.813573 0.734901 0.995934
C C 0.765982 0.688509 0.996317
C C 0.701158 0.706424 0.994593
C C 0.684308 0.771256 0.99215
C C 0.731946 0.817744 0.991959
C C 0.650549 0.655781 0.99646
C C 0.616064 0.578701 0.711238
C C 0.714806 0.438431 0.795904
C C 0.716839 0.626288 0.82842
H H 0.634565 0.00224357 0.780245
H H 0.780474 0.00173126 0.634712
H H 0.500098 0.220599 0.86539
H H 0.503877 0.135402 0.780101
H H 0.49948 0.280183 0.634616
H H 0.495364 0.365381 0.720049
H H 0.996533 0.219744 0.634951
H H 0.134577 0.280144 0.993204
H H 0.2197 0.36538 0.992869
H H 0.280617 0.13528 0.9933
H H 0.365693 0.220516 0.992965
H H 0.365589 0.00184555 0.219999
H H 0.21968 0.00188007 0.365532
H H 0.998214 0.635147 0.219903
H H 0.998229 0.780189 0.365627
H H 0.720236 0.00207606 0.134949
H H 0.865479 0.00215824 0.280386
H H 0.720361 0.131639 0.00828468
H H 0.862874 0.279564 0.0106791
H H 0.775382 0.36294 0.0126425
H H 0.633111 0.215062 0.00967344
H H 0.72 0.868435 0.990522
H H 0.864155 0.722003 0.997658
H H 0.777974 0.637867 0.998711
H H 0.633677 0.784107 0.991001
H H 0.780213 0.49902 0.136051
H H 0.865308 0.501752 0.221436
H H 0.634017 0.499388 0.281152
H H 0.719064 0.502168 0.366633
H H 0.219719 0.502124 0.134901
H H 0.365347 0.501632 0.279907
H H 0.279996 0.498345 0.365436
H H 0.134369 0.498789 0.220382
H H 0.501535 0.220184 0.134566
H H 0.501215 0.36513 0.280243
H H 0.498588 0.135003 0.219664
H H 0.49822 0.280045 0.365388
H H 0.518757 0.865405 0.778473
H H 0.521754 0.780129 0.86357
H H 0.469783 0.724 0.637729
H H 0.47091 0.639107 0.723162
H H 0.864988 0.221839 0.511352
H H 0.71786 0.365549 0.505844
H H 0.780493 0.136027 0.510107
H H 0.633555 0.279786 0.505174
H H 0.219113 0.865647 0.507233
H H 0.134087 0.780362 0.507185
H H 0.365252 0.720973 0.506419
H H 0.280273 0.635641 0.506371
H H 0.280197 0.501541 0.634712
H H 0.365588 0.498348 0.71981
H H 0.13467 0.50234 0.780628
H H 0.220061 0.499195 0.86563
H H 0.279921 0.36582 0.492484
H H 0.364965 0.28044 0.492627
H H 0.218987 0.135912 0.494112
H H 0.133896 0.22134 0.493872
H H 0.865109 0.780731 0.496123
H H 0.779682 0.86592 0.49641
H H 0.634204 0.721001 0.490329
H H 0.719728 0.635812 0.489898
H H 0.498069 0.779477 0.134662
H H 0.498055 0.63503 0.280482
H H 0.50148 0.864913 0.219664
H H 0.501371 0.720419 0.365532
H H 0.593839 0.594382 0.0938611
H H 0.405307 0.405896 0.0933823
H H 0.406302 0.594037 0.906239
H H 0.599711 0.410229 0.902456
H H 0.594161 0.0944285 0.406045
H H 0.405383 0.0950402 0.593863
H H 0.593871 0.906651 0.593959
H H 0.405503 0.906422 0.406237
H H 0.905059 0.406661 0.407242
H H 0.903612 0.594232 0.59712
H H 0.0939304 0.59462 0.406428
H H 0.0940045 0.406699 0.594103
H H 0.909048 0.464933 0.70506
H H 0.657879 0.604765 0.692705
H H 0.60067 0.543444 0.675513
H H 0.576833 0.612206 0.721581
H H 0.76223 0.425795 0.77694
H H 0.716098 0.445901 0.848102
H H 0.679749 0.401483 0.783022
H H 0.717843 0.660211 0.868455
H H 0.757327 0.592799 0.831916
H H 0.719515 0.652271 0.782687
H H 0.859916 0.500249 0.633515
H H 0.798315 0.463703 0.598221
P P 0.636342 0.53856 0.78398
Zr Zr 0.000234957 0.119733 0.000670437
Zr Zr 0.000212203 0.000481113 0.120008
Zr Zr 0.119834 0.000382695 0.000383107
O O 0.0676619 0.0676892 0.0678099
H H 0.0945463 0.0945253 0.09434
Zr Zr 0.000279022 0.000407911 0.881097
O O 0.0938819 0.00287742 0.829761
O O 0.00284021 0.0937993 0.829522
O O 0.0499829 0.0500392 0.950775
O O 0.00273606 0.170673 0.906478
O O 0.170903 0.00273229 0.906478
C C 0.267732 0.00118686 0.814772
C C 0.202778 0.00216908 0.797484
C C 0.185261 0.00113433 0.732692
C C 0.152265 0.00304329 0.848198
C C 0.00329518 0.151968 0.848198
C C 0.00288678 0.202408 0.797532
C C 0.00372034 0.267121 0.815012
C C 0.00186835 0.314126 0.768081
C C 0.000537683 0.185081 0.732596
H H 0.280205 0.00191762 0.86539
H H 0.134482 0.00183602 0.720432
H H 0.00582528 0.27951 0.865677
H H 0.00287565 0.364643 0.780771
H H 5.71469e-05 0.134564 0.720097
Zr Zr 0.000404389 0.881272 0.000526772
O O 0.329291 0.593745 0.00282541
O O 0.0941229 0.830009 0.00335218
O O 0.0500404 0.950755 0.0502349
O O 0.00261099 0.906325 0.171105
O O 0.171251 0.90655 0.00311274
O O 0.00218788 0.829643 0.0940527
O O 0.406418 0.670286 0.00296908
C C 0.348102 0.651845 0.00435784
C C 0.297559 0.702636 0.00651281
C C 0.315118 0.767376 0.00694381
C C 0.268181 0.814629 0.00689592
C C 0.20306 0.797667 0.0065607
C C 0.185498 0.732929 0.00713536
C C 0.232436 0.685676 0.00708747
C C 0.152577 0.848406 0.00454939
C C 0.00263536 0.848156 0.152429
C C 0.00179826 0.797477 0.202903
C C 0.00083978 0.814709 0.267935
C C 0.000820897 0.732669 0.185472
H H 0.00159205 0.720232 0.134806
H H 0.00155974 0.865226 0.28053
H H 0.134703 0.720697 0.00727903
H H 0.28087 0.865083 0.00680014
H H 0.219747 0.635222 0.00713536
H H 0.365914 0.77956 0.00684803
O O 0.670514 0.997726 0.40638
O O 0.593686 0.997346 0.32952
C C 0.651973 0.997225 0.3481
C C 0.702675 0.998119 0.297578
C C 0.767579 0.999191 0.315057
C C 0.6853 0.999138 0.232689
H H 0.634571 0.998359 0.220286
H H 0.779862 0.998393 0.365723
O O 0.997613 0.0944764 0.171584
O O 0.997913 0.171114 0.0946273
C C 0.997351 0.1526 0.152955
C C 0.997779 0.203355 0.203621
C C 0.998397 0.186282 0.268606
C C 0.99856 0.268121 0.186286
H H 0.998054 0.280529 0.13562
H H 0.997754 0.135795 0.281248
O O 0.00151185 0.40695 0.330238
O O 0.000924413 0.330407 0.40729
C C -1.08386e-05 0.233401 0.31568
C C 0.000818017 0.298167 0.298344
C C 0.000104695 0.31524 0.233312
C C 0.00153415 0.348826 0.348914
H H 0.000794895 0.365774 0.220669
H H 0.000542677 0.220993 0.366346
O O 0.0938614 0.997678 0.171057
O O 0.170949 0.99787 0.0940527
C C 0.152246 0.997416 0.152381
C C 0.20278 0.998051 0.202903
C C 0.267823 0.999033 0.185424
C C 0.185208 0.999038 0.267839
H H 0.280371 0.998302 0.134806
H H 0.13451 0.998289 0.280338
O O 0.329116 0.998194 0.593815
O O 0.406136 0.998145 0.670532
C C 0.347802 0.997835 0.652048
C C 0.297242 0.998423 0.702713
C C 0.314806 0.999362 0.767554
C C 0.232287 0.99931 0.685426
H H 0.365537 0.99866 0.779814
H H 0.219814 0.998579 0.634808
O O 0.906391 0.998052 0.829378
O O 0.829255 0.998194 0.906382
C C 0.81485 0.999224 0.732452
C C 0.797377 0.998395 0.797389
C C 0.732332 0.99942 0.814772
C C 0.848007 0.997788 0.848054
H H 0.719737 0.998908 0.865438
H H 0.865598 0.998444 0.719905
O O 0.932904 0.0677435 0.9332
H H 0.905858 0.0946106 0.906909
O O 0.694104 0.492493 0.933152
H H 0.71277 0.534097 0.924245
O O 0.998188 0.830015 0.906718
O O 0.997768 0.906987 0.830048
C C 0.997982 0.848768 0.848485
C C 0.999328 0.798587 0.797676
O O 0.00719577 0.596519 0.670006
O O 0.00111979 0.672919 0.593241
C C 0.000800654 0.733724 0.814628
C C 0.00294741 0.687035 0.767219
C C 0.00352699 0.704777 0.702378
C C 0.0021017 0.769639 0.685474
C C 5.08059e-05 0.816329 0.732883
C C 0.00448888 0.654356 0.651569
H H 0.00255426 0.782382 0.634856
H H 0.00408058 0.636404 0.779191
H H 0.000348216 0.720981 0.865199
O O 0.0677846 0.933153 0.9332
H H 0.0948259 0.906317 0.90667
O O 0.932913 0.933242 0.067762
H H 0.905985 0.906518 0.0944358
O O 0.950519 0.950756 0.950631
H H 0.998966 0.866911 0.720815

#END

---------------------------------------------------
---------------------------------------------------
missing-linker-oh-mmpa-monodentate-oh.cif
---------------------------------------------------
---------------------------------------------------

data_1
_audit_creation_method   'Generated by vasp2cif'
_cell_length_a    20.8523427162
_cell_length_b    20.9048520309
_cell_length_c    20.8945690878
_cell_angle_alpha    90.0676833113
_cell_angle_beta    89.8566800495
_cell_angle_gamma    89.9945382927

_symmetry_space_group_name_H-M    'P 1'
loop_
_atom_site_label
_atom_site_type_symbol
_atom_site_fract_x
_atom_site_fract_y
_atom_site_fract_z
_atom_site_occupancy
Zr1   Zr   0.500330654962220   0.880926988355520   0.500083280668337   1.0
Zr2   Zr   0.502958542512382   0.499965380249178   0.880806476362595   1.0
Zr3   Zr   0.884205476677341   0.500176900397218   0.498916407460933   1.0
Zr4   Zr   0.500983948284897   0.499579624735987   0.119376562189064   1.0
Zr5   Zr   0.500317124702931   0.119796806556906   0.500344233579428   1.0
Zr6   Zr   0.620151233824144   0.000359337978877   0.500331591044996   1.0
Zr7   Zr   0.881373508467475   0.000336347794769   0.000614627133662   1.0
Zr8   Zr   0.503898701664033   0.380589267240983   0.999685285630298   1.0
Zr9   Zr   0.001338532012743   0.119221488375684   0.000667842109648   1.0
Zr10   Zr   0.000739259119616   0.999863924033372   0.119939987974349   1.0
Zr11   Zr   0.001739384150628   0.499635873383676   0.380364033068945   1.0
Zr12   Zr   0.118999080478917   0.500824212323249   0.501420750338367   1.0
Zr13   Zr   0.380792304818694   0.000282693537347   0.500248262360512   1.0
Zr14   Zr   0.500365124288115   0.000392357754298   0.619570999135936   1.0
Zr15   Zr   0.120513085193009   0.999623704730458   0.000478709358407   1.0
Zr16   Zr   0.000759466815023   0.999572591792929   0.881336755378336   1.0
Zr17   Zr   0.000006907719550   0.499077623753644   0.624753051115299   1.0
Zr18   Zr   0.500548607638387   0.000253488727815   0.380910721935919   1.0
Zr19   Zr   0.382656456415005   0.498905881924687   0.999389333138932   1.0
Zr20   Zr   0.623652961034147   0.501345025901268   0.002216134531294   1.0
Zr21   Zr   0.000711681700706   0.880399935839958   0.000507167442519   1.0
Zr22   Zr   0.501373424699252   0.619009639796490   0.000236632220111   1.0
Zr23   Zr   0.999956501510137   0.619232044356323   0.501954150083185   1.0
Zr24   Zr   0.000524909043052   0.380942733214418   0.501288741195761   1.0
O25   O   0.502761229847682   0.829583770534419   0.406301745886611   1.0
O26   O   0.497783712112876   0.829565650795872   0.593932850120590   1.0
O27   O   0.508941249045256   0.594984305427074   0.829661607287552   1.0
O28   O   0.830663491202096   0.501587575551213   0.407208599943433   1.0
O29   O   0.593993653822713   0.497887625089060   0.172582016083774   1.0
O30   O   0.503635028536484   0.406036972475860   0.170719122800612   1.0
O31   O   0.498031531106580   0.170811934724962   0.406333488616343   1.0
O32   O   0.593799980242018   0.171625438554151   0.503610389257862   1.0
O33   O   0.828690290551412   0.411331222929905   0.513810128581192   1.0
O34   O   0.496810004518543   0.593383376469885   0.171210840606931   1.0
O35   O   0.568180552238816   0.067759556630568   0.433218687784359   1.0
O36   O   0.671616645664719   0.095535063416643   0.503978536893405   1.0
O37   O   0.671424896205928   0.997698921328763   0.406870660688581   1.0
O38   O   0.829916845044720   0.002516328801104   0.094354552047208   1.0
O39   O   0.830517064954875   0.093599893462750   0.004312971735918   1.0
O40   O   0.594673274579935   0.328223339032090   0.002672189828983   1.0
O41   O   0.504031918822701   0.329105242803966   0.093824321423119   1.0
O42   O   0.409470646078194   0.328522919860256   0.996149516294211   1.0
O43   O   0.095497189549366   0.170488044600175   0.997442399651200   1.0
O44   O   0.068494287124745   0.067160465272233   0.067784325101492   1.0
O45   O   0.998050390358241   0.093868580350142   0.171204794345771   1.0
O46   O   0.003826199026184   0.405810037789265   0.330384868553400   1.0
O47   O   0.049715763872162   0.450668150337669   0.450879431528456   1.0
O48   O   0.171338855870296   0.498196235899342   0.406648207620545   1.0
O49   O   0.406793660609146   0.501593296818554   0.169963380291354   1.0
O50   O   0.094303685693852   0.997315752127997   0.171153438673793   1.0
O51   O   0.329452775292905   0.002629778455809   0.406636314393975   1.0
O52   O   0.432865275590469   0.067608590073168   0.567482755057829   1.0
O53   O   0.550318427119744   0.050109856929671   0.549956169931419   1.0
O54   O   0.171597889178950   0.997191284134113   0.094278666786227   1.0
O55   O   0.172305903886193   0.093427000957767   0.997497171323212   1.0
O56   O   0.329286122704418   0.094083857308654   0.497561930293258   1.0
O57   O   0.171379100971231   0.407236568312769   0.497286980524968   1.0
O58   O   0.329441109992466   0.997750844525061   0.593856409362371   1.0
O59   O   0.094492980205792   0.002303769361209   0.830057784495034   1.0
O60   O   0.003474274589007   0.092429099628693   0.830157061091266   1.0
O61   O   0.998724651234745   0.401224979853847   0.670040022485264   1.0
O62   O   0.095432992262046   0.499880209917522   0.672644573641361   1.0
O63   O   0.409581532137152   0.498809052505624   0.828486978364725   1.0
O64   O   0.450732701648604   0.049980384486209   0.450577409409932   1.0
O65   O   0.594416982313127   0.997407966809830   0.330096491136610   1.0
O66   O   0.406677238278954   0.002742816989881   0.329726670404880   1.0
O67   O   0.498071852932367   0.093836476906401   0.329496737847413   1.0
O68   O   0.999193203445613   0.170774545083657   0.094443140635746   1.0
O69   O   0.434452817746268   0.432059406876876   0.066640227300778   1.0
O70   O   0.329988786643593   0.500947745603520   0.092979930137487   1.0
O71   O   0.551584319080599   0.450729756836751   0.049376645214572   1.0
O72   O   0.671793889434554   0.501029077550205   0.096465751401673   1.0
O73   O   0.332236981553393   0.405196472125207   0.995684018079476   1.0
O74   O   0.330289936575844   0.592429819962765   0.002061066834812   1.0
O75   O   0.094616775665862   0.828978867464423   0.003524772396445   1.0
O76   O   0.050539355966599   0.950008938987493   0.050241615564023   1.0
O77   O   0.002986343811668   0.905905261471358   0.171352071653578   1.0
O78   O   0.997885544663045   0.593961612997450   0.330536865949120   1.0
O79   O   0.451381086551576   0.549002600730077   0.049320375895275   1.0
O80   O   0.567587134485650   0.567693442512515   0.068262754320199   1.0
O81   O   0.094577877878736   0.497614365412868   0.329730056992477   1.0
O82   O   0.067574578728269   0.567564151352716   0.433293392934824   1.0
O83   O   0.048221057308891   0.550248155945610   0.549742035473215   1.0
O84   O   0.671467957444388   0.002647418002959   0.593981431505173   1.0
O85   O   0.906765303424479   0.997390001040862   0.829809153797116   1.0
O86   O   0.933557312400297   0.067338766435061   0.933518623078458   1.0
O87   O   0.829553412972051   0.998434165394204   0.906709899442755   1.0
O88   O   0.406474260360971   0.170782495006556   0.497228526047768   1.0
O89   O   0.502210803190210   0.170915747894523   0.594383759661476   1.0
O90   O   0.498201555316265   0.405685435707132   0.830596491055294   1.0
O91   O   0.001524406784107   0.329022439742056   0.407266438671686   1.0
O92   O   0.067589579302049   0.432516642100135   0.568028194950350   1.0
O93   O   0.094426295010520   0.330380779601385   0.496120295577214   1.0
O94   O   0.999440634800027   0.325462155980183   0.592035342529573   1.0
O95   O   0.050833140405544   0.049353829502760   0.950944307029020   1.0
O96   O   0.003792895864053   0.170033173165157   0.906444395252825   1.0
O97   O   0.454271568659492   0.450043567002069   0.949923978790464   1.0
O98   O   0.502664608335010   0.329227901253058   0.907299288745482   1.0
O99   O   0.576019840758764   0.436486688115777   0.929461781675355   1.0
O100   O   0.699076373033676   0.501170164616247   0.932544526430951   1.0
O101   O   0.998340284564505   0.829248516808424   0.906224003546286   1.0
O102   O   0.012571611105126   0.598008934854145   0.667764496608403   1.0
O103   O   0.435362781969752   0.566795462269856   0.932247541555221   1.0
O104   O   0.554409345411481   0.551265837123626   0.949204099983982   1.0
O105   O   0.332497839505079   0.496258064232748   0.905397434997536   1.0
O106   O   0.406530829982809   0.997423528947689   0.670538921343641   1.0
O107   O   0.502647730907408   0.093935774203087   0.671015273434196   1.0
O108   O   0.594240122060829   0.002789906523290   0.670878561828379   1.0
O109   O   0.171666025184980   0.002032169734603   0.906662129512091   1.0
O110   O   0.450636684896810   0.950645342334095   0.549900985714369   1.0
O111   O   0.567949762252997   0.932975104377596   0.567305811841654   1.0
O112   O   0.671773473708227   0.905230625755526   0.497319598424545   1.0
O113   O   0.825397355374379   0.588345431300655   0.504274073990016   1.0
O114   O   0.171894219955000   0.905616298533191   0.003400731587537   1.0
O115   O   0.329365081583091   0.906403096566672   0.503054135720015   1.0
O116   O   0.170617074673845   0.594149157573009   0.503997644600109   1.0
O117   O   0.998286533294578   0.906688714308783   0.830036690002517   1.0
O118   O   0.433056596126885   0.932960505058259   0.432982767669750   1.0
O119   O   0.550378061400710   0.950706294416978   0.450622648569141   1.0
O120   O   0.503057689589894   0.906323424633153   0.329420584509494   1.0
O121   O   0.830057676706051   0.907620927082932   0.997225171436052   1.0
O122   O   0.669899478248740   0.598761271311624   0.003084258312160   1.0
O123   O   0.002554080973998   0.828883152098010   0.094515158527043   1.0
O124   O   0.407054872077071   0.669541817010100   0.002635770001363   1.0
O125   O   0.496479674214929   0.670147263108745   0.094322583407108   1.0
O126   O   0.591870140212030   0.674438440432017   0.998832661647228   1.0
O127   O   0.997227653499033   0.670645357503603   0.407757320224550   1.0
O128   O   0.093479375419445   0.670913149950586   0.504367320168952   1.0
O129   O   0.997362948682360   0.673466944504109   0.591404636855208   1.0
O130   O   0.406436168829254   0.829573676152314   0.503162456512236   1.0
O131   O   0.593685982326077   0.829413789652518   0.497133464904722   1.0
O132   O   0.926790966616658   0.503898779592908   0.689129875716245   1.0
O133   O   0.068346111821994   0.932247496401789   0.933373728582569   1.0
O134   O   0.502479905052829   0.671748707018914   0.906422030436518   1.0
O135   O   0.497979756609648   0.906543753064840   0.670807206919203   1.0
O136   O   0.951365397637266   0.049705245161165   0.050419185776661   1.0
O137   O   0.907527743536791   0.170474511279510   0.004660712045248   1.0
O138   O   0.932848352591822   0.432085494615243   0.433449577547112   1.0
O139   O   0.949921144879892   0.449604732834438   0.551875011867794   1.0
O140   O   0.903843403341146   0.332906718756237   0.505653510416497   1.0
O141   O   0.933327140542641   0.932692115767156   0.067858138563169   1.0
O142   O   0.907516350511700   0.501976171424522   0.329960126732739   1.0
O143   O   0.950306052451336   0.549475015784804   0.450392083546280   1.0
O144   O   0.927967087605409   0.562847833321056   0.572907526775078   1.0
O145   O   0.906911420393495   0.002728115949737   0.171116664946908   1.0
O146   O   0.906446047516417   0.830047107875844   0.997156324163180   1.0
O147   O   0.902450735941085   0.664857444952299   0.497067082982688   1.0
O148   O   0.951050265754044   0.950192939832396   0.950960197797216   1.0
O149   O   0.171205080882404   0.502981942097952   0.594441172808298   1.0
O150   O   0.670975255567167   0.404497541500631   0.014400752510399   1.0
O151   O   0.584004034901532   0.498491671240081   0.807732952003345   1.0
O152   O   0.781998451198053   0.419291572157405   0.906135403625205   1.0
O153   O   0.680728910165975   0.427968834784491   0.835337041154813   1.0
C154   C   0.501011281155422   0.814404055727530   0.232531687132022   1.0
C155   C   0.502028740694786   0.797336305313180   0.297493809270675   1.0
C156   C   0.500842659421546   0.732506052606118   0.315008022129768   1.0
C157   C   0.498555796520249   0.685276664698418   0.268082063666552   1.0
C158   C   0.497467041309544   0.702355543236562   0.203123131558848   1.0
C159   C   0.498749082778345   0.767165612774061   0.185609818381023   1.0
C160   C   0.503105006056271   0.848077918355300   0.347996214210770   1.0
C161   C   0.497725744068870   0.848310841697129   0.652159960587690   1.0
C162   C   0.498911832133743   0.797870418233172   0.702841844119823   1.0
C163   C   0.501415131355061   0.815451979731817   0.767664821657157   1.0
C164   C   0.503821620363174   0.768579742351313   0.814787770654582   1.0
C165   C   0.503696054419723   0.703625554420132   0.797610240786485   1.0
C166   C   0.500969654884564   0.686052901505026   0.732781537489625   1.0
C167   C   0.498635804487408   0.732943088181001   0.685636463517421   1.0
C168   C   0.505440874093737   0.653317667789787   0.848376760862314   1.0
C169   C   0.849158850016782   0.501987158921188   0.348718538881765   1.0
C170   C   0.798351358726843   0.501293732838359   0.298678777526948   1.0
C171   C   0.815475851650952   0.500996212686076   0.233679099263936   1.0
C172   C   0.768073556290760   0.499840365574201   0.187023434512904   1.0
C173   C   0.703138181015513   0.498922111158078   0.204937480310249   1.0
C174   C   0.686013028194336   0.498950783067967   0.269914661681504   1.0
C175   C   0.733423318959938   0.500224351418306   0.316612150391655   1.0
C176   C   0.652541903211063   0.498905118850443   0.154437230102841   1.0
C177   C   0.503831837164135   0.347751816483947   0.152069718566078   1.0
C178   C   0.502473588684097   0.297198031129616   0.202717032151852   1.0
C179   C   0.501289465374642   0.314591483495935   0.267647043586840   1.0
C180   C   0.499272257675023   0.267600967329348   0.314730653382949   1.0
C181   C   0.498389524608935   0.202678030337769   0.297411895507215   1.0
C182   C   0.499446525764408   0.185296615774210   0.232478255468573   1.0
C183   C   0.501481134650102   0.232287386016191   0.185396318222589   1.0
C184   C   0.497722249593477   0.152152543731109   0.348043438026703   1.0
C185   C   0.652299189454347   0.153512388692845   0.506097911667446   1.0
C186   C   0.702191032937468   0.205033265647945   0.510612357095895   1.0
C187   C   0.767503359520753   0.188946609627307   0.513010251856431   1.0
C188   C   0.813775705459285   0.236856969237831   0.514630314056867   1.0
C189   C   0.795536752121597   0.301621607078906   0.513987638293046   1.0
C190   C   0.730195933238231   0.317724378251457   0.512890037540631   1.0
C191   C   0.683880757379042   0.269722917135421   0.511190569851428   1.0
C192   C   0.846248058986838   0.352122773850967   0.511642655381954   1.0
C193   C   0.496405210498999   0.651598232290819   0.152557887425009   1.0
C194   C   0.652760708196896   0.997246375336850   0.348594688873939   1.0
C195   C   0.703325471728420   0.998029307234540   0.297918513446523   1.0
C196   C   0.768321794706889   0.998938245706227   0.315146434420647   1.0
C197   C   0.815406559685012   0.000969069987716   0.267947812738354   1.0
C198   C   0.797875529382758   0.002045230241168   0.203149595937377   1.0
C199   C   0.732871289080757   0.001134553980699   0.185887115943016   1.0
C200   C   0.685770519135151   0.999122299253868   0.233095826428279   1.0
C201   C   0.848547285164514   0.002915528291263   0.152540442754579   1.0
C202   C   0.849157906326895   0.151805263015335   0.006740118277146   1.0
C203   C   0.798447937475372   0.201990589826664   0.010703981375712   1.0
C204   C   0.815458512186885   0.266684017455027   0.016973892206177   1.0
C205   C   0.768090697621087   0.313550608353496   0.018096314525805   1.0
C206   C   0.703306225309301   0.296090653743914   0.012635094084245   1.0
C207   C   0.686262292588799   0.231373651862092   0.007363132166331   1.0
C208   C   0.733598163790263   0.184502424753628   0.006611197588094   1.0
C209   C   0.652800714287339   0.346802270740211   0.010211260545770   1.0
C210   C   0.351113645623888   0.346957018306192   0.994820073464356   1.0
C211   C   0.300241725794390   0.296479151775711   0.993430217440018   1.0
C212   C   0.317254174914206   0.231516721080489   0.992653093955595   1.0
C213   C   0.269816002529837   0.184674515871496   0.993062698790667   1.0
C214   C   0.204784228562128   0.202169686535165   0.994138617460073   1.0
C215   C   0.187799145370612   0.267169752941697   0.994264013828180   1.0
C216   C   0.235230430715928   0.313996962684105   0.993945839156236   1.0
C217   C   0.153860221129069   0.151721295227831   0.996137836087524   1.0
C218   C   0.998173122239087   0.152095617344777   0.152653357182491   1.0
C219   C   0.998583648083080   0.202672436513428   0.203349812856613   1.0
C220   C   0.999279564411209   0.185241715355321   0.268196754065001   1.0
C221   C   0.000993502046949   0.232213260632532   0.315395691170766   1.0
C222   C   0.001995903386805   0.297109186697338   0.298236590966511   1.0
C223   C   0.001166972000663   0.314563145840878   0.233362120292273   1.0
C224   C   0.999486573520806   0.267573588344092   0.186179672891147   1.0
C225   C   0.002918901288379   0.347512069690718   0.348990709098368   1.0
C226   C   0.153090315860215   0.497487634707683   0.348450694532530   1.0
C227   C   0.203556339401837   0.497849886982508   0.297525147509253   1.0
C228   C   0.268691098725629   0.498098712700266   0.314348868407428   1.0
C229   C   0.315578092991816   0.499664452578302   0.266879127417246   1.0
C230   C   0.297882186089307   0.500891224409465   0.202085682302143   1.0
C231   C   0.232754818762079   0.500530558057846   0.185250967669034   1.0
C232   C   0.185849380618124   0.499012632054560   0.232720352413403   1.0
C233   C   0.348506938359022   0.501529690911194   0.151257777501163   1.0
C234   C   0.152751543645299   0.996995171355028   0.152520162204627   1.0
C235   C   0.203231570345552   0.997859789188254   0.203132971174646   1.0
C236   C   0.268315771685507   0.998604863672671   0.185812220546633   1.0
C237   C   0.315302456245654   0.000647413260233   0.232902735509211   1.0
C238   C   0.297691648360405   0.001876243981142   0.297788739335960   1.0
C239   C   0.232597352025182   0.001029855423736   0.315118532635079   1.0
C240   C   0.185599298525312   0.999042536048714   0.268017513143504   1.0
C241   C   0.348245607744181   0.002890265052907   0.348349147053531   1.0
C242   C   0.348046431716079   0.152274625710034   0.496128461602731   1.0
C243   C   0.297598605117699   0.203052646089914   0.494286426377774   1.0
C244   C   0.315331048591968   0.267832054192644   0.492825954688769   1.0
C245   C   0.268434644206820   0.315193164051782   0.492679894860645   1.0
C246   C   0.203312690147684   0.298262544813633   0.493884758890860   1.0
C247   C   0.185588648069879   0.233479843426883   0.494662851834312   1.0
C248   C   0.232461902835474   0.186132591814562   0.494901710288112   1.0
C249   C   0.152814127748985   0.349020126188355   0.495478551174792   1.0
C250   C   0.348154127297137   0.997300574349951   0.652061494342487   1.0
C251   C   0.297635852235806   0.998143947434524   0.702761877427804   1.0
C252   C   0.315312005982268   0.999338508597916   0.767526275990038   1.0
C253   C   0.268317571587044   0.001306232624146   0.814807754169880   1.0
C254   C   0.203302248601607   0.001997078118516   0.797674276110762   1.0
C255   C   0.185608745760817   0.000877591823635   0.732910434888947   1.0
C256   C   0.232605986055757   0.998960049358833   0.685607921552452   1.0
C257   C   0.152855162657794   0.002568772659235   0.848485499309011   1.0
C258   C   0.003989356243243   0.150760393508634   0.848384867580482   1.0
C259   C   0.003462266897939   0.200406455723602   0.797138702928191   1.0
C260   C   0.004482471670413   0.265461427107490   0.813597904220307   1.0
C261   C   0.003021156222315   0.311585830406756   0.765804858849400   1.0
C262   C   0.000472927476221   0.293124244933915   0.701204264100244   1.0
C263   C   0.999567444175965   0.228091029879904   0.684738182743609   1.0
C264   C   0.001032751243017   0.181901680601575   0.732575825410677   1.0
C265   C   0.999262593428076   0.343491654084868   0.650638439394561   1.0
C266   C   0.153421794875214   0.501814061017158   0.653081678715117   1.0
C267   C   0.204759768122071   0.501297757259194   0.702980845463216   1.0
C268   C   0.269699299594125   0.500877625141021   0.685084717587646   1.0
C269   C   0.317226903826302   0.499232352247793   0.731723425288271   1.0
C270   C   0.300298745334394   0.498082155275258   0.796779509818203   1.0
C271   C   0.235344033835472   0.498626196724097   0.814696862679234   1.0
C272   C   0.187879638951368   0.500274418119733   0.768078396047368   1.0
C273   C   0.351145030673095   0.497270515571670   0.847084230499042   1.0
C274   C   0.348760570689402   0.650734020636539   0.003919309555113   1.0
C275   C   0.298117854826095   0.701383921190160   0.006396863846037   1.0
C276   C   0.315713469996204   0.766214756478625   0.006982620415999   1.0
C277   C   0.268755621754738   0.813518198343506   0.007065510129558   1.0
C278   C   0.203593511348584   0.796599317398850   0.006676741819460   1.0
C279   C   0.186004342205173   0.731750248116340   0.006953820361402   1.0
C280   C   0.232965829208789   0.684433563840415   0.006799434547310   1.0
C281   C   0.153068605492322   0.847429448665252   0.004786141152522   1.0
C282   C   0.003079127657569   0.847615825678400   0.152790756916066   1.0
C283   C   0.002388383224248   0.797127147953926   0.203598533176728   1.0
C284   C   0.001263045668374   0.814625098181147   0.268502615196744   1.0
C285   C   0.999283401981318   0.767755373439552   0.315738173036474   1.0
C286   C   0.998524371424154   0.702761018760120   0.298705778305580   1.0
C287   C   -0.000145197206099   0.685259205734450   0.233795818655320   1.0
C288   C   0.001804583590592   0.732120555882011   0.186574319288226   1.0
C289   C   0.997416208627222   0.652213884158164   0.349379383570801   1.0
C290   C   0.652675102119143   0.002993920867489   0.652317471961084   1.0
C291   C   0.703200961035660   0.002171419589555   0.702960438089508   1.0
C292   C   0.768325509678926   0.001391099807920   0.685744557645742   1.0
C293   C   0.815312415348643   0.999464960367068   0.732882024512719   1.0
C294   C   0.797742576469320   0.998419753267242   0.797787513229267   1.0
C295   C   0.732615587246468   0.999272891326064   0.815006992184177   1.0
C296   C   0.685610434281566   0.001109624138113   0.767876156601839   1.0
C297   C   0.848349882178244   0.997652402008518   0.848446912425245   1.0
C298   C   0.502858516616384   0.152295805399519   0.652661527371415   1.0
C299   C   0.502575198982576   0.202711851068746   0.703429566044758   1.0
C300   C   0.502246370940669   0.185257877982581   0.768332102002893   1.0
C301   C   0.501233752620554   0.232222349948409   0.815571415828886   1.0
C302   C   0.500467637179949   0.297117437946763   0.798443404218008   1.0
C303   C   0.500829600365061   0.314625493070241   0.733612089686941   1.0
C304   C   0.501921804592265   0.267672455787673   0.686375106151209   1.0
C305   C   0.500192690933171   0.347688636924223   0.849092597536472   1.0
C306   C   0.998275311712191   0.848262744367711   0.848102803526136   1.0
C307   C   0.999677178890551   0.798538860303959   0.796766868108364   1.0
C308   C   0.001249010002491   0.733431832286804   0.812991309855795   1.0
C309   C   0.003586949692174   0.687248534004465   0.765096379658744   1.0
C310   C   0.004116188836768   0.705703400484900   0.700503607297963   1.0
C311   C   0.002333089394250   0.770761794764959   0.684235792623792   1.0
C312   C   0.000277280038177   0.816988012907847   0.732160941700868   1.0
C313   C   0.005255001255629   0.655219859882178   0.649755805044530   1.0
C314   C   0.652324950684743   0.847283546490375   0.496258244101687   1.0
C315   C   0.701906615010969   0.795376707776233   0.495317572310907   1.0
C316   C   0.767387694957756   0.810885285497897   0.495596911417192   1.0
C317   C   0.813235580997779   0.762542534579678   0.496463826888072   1.0
C318   C   0.794252491249323   0.698031795128956   0.497237418449982   1.0
C319   C   0.728771446991450   0.682477104908114   0.496341272291316   1.0
C320   C   0.682903492915247   0.730887150339690   0.495311965352862   1.0
C321   C   0.844270771700961   0.646912413151114   0.499500275955504   1.0
C322   C   0.348051671715692   0.848184674436347   0.504516799145757   1.0
C323   C   0.297399678862135   0.797585165010868   0.506748390108091   1.0
C324   C   0.314805278342689   0.732696033718627   0.507457978104547   1.0
C325   C   0.267642627332930   0.685610261196153   0.507741710771327   1.0
C326   C   0.202579642544871   0.702932061182060   0.507297208839501   1.0
C327   C   0.185177109825480   0.767809571931350   0.507482033970940   1.0
C328   C   0.232343548598841   0.814897425460325   0.507239605645899   1.0
C329   C   0.151925614351473   0.652354377180225   0.505473844755432   1.0
C330   C   0.848276748614488   0.849265737424372   0.995856782137966   1.0
C331   C   0.797049882978027   0.799581421276779   0.994152893313538   1.0
C332   C   0.813704039864166   0.734571592287479   0.994196812541348   1.0
C333   C   0.765923702099125   0.688258809821399   0.995113996894772   1.0
C334   C   0.701177223220323   0.706648411386977   0.996016373384361   1.0
C335   C   0.684467318487653   0.771617515384018   0.994912977453096   1.0
C336   C   0.732292912451870   0.817960121142912   0.993979537314498   1.0
C337   C   0.650573551476790   0.656269033012333   0.999256825977811   1.0
C338   C   0.772011231703820   0.522732326342936   0.827933295176095   1.0
C339   C   0.817599302349667   0.376638436626462   0.864970657004801   1.0
H340   H   0.719907595218535   0.998522145587925   0.865625576250998   1.0
H341   H   0.634835668706899   0.001764484392501   0.780328586220619   1.0
H342   H   0.781061656538990   0.002202503951479   0.635133227588913   1.0
H343   H   0.866094726480567   0.998804418186494   0.720441215558840   1.0
H344   H   0.501162789201238   0.219676468368904   0.866177965131273   1.0
H345   H   0.502855904737440   0.134633345290943   0.780661445325472   1.0
H346   H   0.502252139798017   0.280298139812737   0.635787382674173   1.0
H347   H   0.500461901840240   0.365280386790020   0.721375653496072   1.0
H348   H   0.280886392500651   0.002212203820659   0.865392512446136   1.0
H349   H   0.366098526584327   0.998783337747902   0.779668740559347   1.0
H350   H   0.220038646380864   0.998111422267541   0.635025546615695   1.0
H351   H   0.134813875464210   0.001425482089248   0.720798218786119   1.0
H352   H   0.006542321773075   0.278695563476238   0.864020245947735   1.0
H353   H   0.004145442141663   0.362411137881108   0.777430711683746   1.0
H354   H   0.997688497520540   0.214861103457172   0.634296645035408   1.0
H355   H   0.000280055491431   0.131056273638413   0.721032719282334   1.0
H356   H   0.137121984457923   0.279939497839544   0.994924147371051   1.0
H357   H   0.222896757475123   0.364655948082613   0.994325618439084   1.0
H358   H   0.282143804831858   0.134011011209761   0.992782343571929   1.0
H359   H   0.367939699088492   0.218788864819701   0.992060048301000   1.0
H360   H   0.998968757625120   0.280127184928787   0.135573138333138   1.0
H361   H   0.001923913178654   0.365184365459937   0.220977618559333   1.0
H362   H   0.998604600160934   0.134611614224324   0.280525137991797   1.0
H363   H   0.001620957947099   0.219647690538978   0.365997450214525   1.0
H364   H   0.280967635916369   0.997665757283182   0.135181376193074   1.0
H365   H   0.134814584196246   0.998441154698904   0.280438295710257   1.0
H366   H   0.366080612416980   0.001284076537664   0.220462222358958   1.0
H367   H   0.219938777805891   0.001961402655853   0.365745741989405   1.0
H368   H   0.002760096755831   0.719359658762485   0.135991609874960   1.0
H369   H   0.999356123228058   0.634622574150836   0.221357597644266   1.0
H370   H   0.001832621240169   0.865275897571406   0.280904937018874   1.0
H371   H   0.998357103122958   0.780534865395176   0.366318154219792   1.0
H372   H   0.135209841797552   0.719469475582076   0.006897263250004   1.0
H373   H   0.281556266610473   0.864062722723928   0.007094000781752   1.0
H374   H   0.220175737021929   0.633879640931396   0.006560981551464   1.0
H375   H   0.366496577703213   0.778507876138242   0.006904314990820   1.0
H376   H   0.999112558134100   0.867792196322464   0.720607269992976   1.0
H377   H   0.002602275721330   0.784055821250087   0.633804825962160   1.0
H378   H   0.004596693271117   0.636384319867401   0.776441578595888   1.0
H379   H   0.000576274626920   0.720125925199831   0.863408293005450   1.0
H380   H   0.720399606668727   0.001989435530923   0.135277661572482   1.0
H381   H   0.635018266164643   0.998457892648701   0.220827621769483   1.0
H382   H   0.866168862551322   0.001667969420818   0.280188233908951   1.0
H383   H   0.780813883289753   0.998097458210318   0.365750056094382   1.0
H384   H   0.721446337755534   0.134005883372124   0.002085437358318   1.0
H385   H   0.866087141807307   0.279158255125180   0.020516167750551   1.0
H386   H   0.780086310205257   0.364139432867342   0.021612862748364   1.0
H387   H   0.635685067149745   0.218917975271970   0.003259600559164   1.0
H388   H   0.720618360659549   0.868773870775861   0.993659088243119   1.0
H389   H   0.864301898825342   0.721509625376067   0.993967342304416   1.0
H390   H   0.777482482174892   0.637417190023458   0.995646260952465   1.0
H391   H   0.633843976011704   0.784623199639096   0.995340346238974   1.0
H392   H   0.780232518331408   0.499710678668723   0.136272243375895   1.0
H393   H   0.866142045929666   0.501750012715107   0.220809055113786   1.0
H394   H   0.635308892782268   0.498119162465660   0.282705016439318   1.0
H395   H   0.721196793710978   0.500451743314731   0.367349119625685   1.0
H396   H   0.219966221629403   0.501456000907954   0.134716094914752   1.0
H397   H   0.366383526384345   0.499895148572241   0.278963554671977   1.0
H398   H   0.281490900524132   0.497142982063911   0.364883606117734   1.0
H399   H   0.135052483837281   0.498778061608290   0.220613409014935   1.0
H400   H   0.502403158128904   0.219745549951066   0.134757181646637   1.0
H401   H   0.502078481866051   0.365221299391068   0.280129825210960   1.0
H402   H   0.498779935677828   0.134673307754022   0.219972702137093   1.0
H403   H   0.498489769220401   0.280164289217369   0.365368087372287   1.0
H404   H   0.501607490839479   0.866113400462655   0.780008889335791   1.0
H405   H   0.505757474670828   0.781197817201227   0.865367704300620   1.0
H406   H   0.496508141696447   0.720315600045183   0.635064124431775   1.0
H407   H   0.500339104141979   0.635407988912922   0.720321368131618   1.0
H408   H   0.864666900228536   0.225106175739621   0.515767581931091   1.0
H409   H   0.716559493654323   0.368061271867213   0.512586646556321   1.0
H410   H   0.780984793053141   0.138569046559507   0.513022930134073   1.0
H411   H   0.632974052109499   0.281413984678201   0.509662674614953   1.0
H412   H   0.219833584733895   0.865510122821438   0.507034366859448   1.0
H413   H   0.134430484833878   0.780268744569966   0.507450932792884   1.0
H414   H   0.365557433568643   0.720253704148568   0.507410289955773   1.0
H415   H   0.280162248667655   0.635000616332034   0.507910792062309   1.0
H416   H   0.281874550953072   0.501682132688916   0.634330662864652   1.0
H417   H   0.367887011043713   0.498764859600153   0.718757820007878   1.0
H418   H   0.137228153261935   0.500816488975927   0.781027275373262   1.0
H419   H   0.223132746841348   0.497846236199962   0.865429142324069   1.0
H420   H   0.281240819095777   0.365731104653071   0.491921902987706   1.0
H421   H   0.366144054712222   0.280000693149782   0.492149243455411   1.0
H422   H   0.219645526285206   0.135602187235876   0.495811395137358   1.0
H423   H   0.134783727100552   0.221307372540705   0.495391974363922   1.0
H424   H   0.864271485385567   0.773723610091814   0.496860949430253   1.0
H425   H   0.781311663833334   0.861141929669742   0.495339597567342   1.0
H426   H   0.631862694249414   0.719736411597498   0.494690921049224   1.0
H427   H   0.714760915888087   0.632246685592601   0.496553651111609   1.0
H428   H   0.498002831750142   0.779425813018074   0.134937232789054   1.0
H429   H   0.497653013421796   0.634716662730266   0.280698435038586   1.0
H430   H   0.501976044611755   0.864962276942378   0.219896817523839   1.0
H431   H   0.501649293804154   0.720228395148062   0.365674073596231   1.0
H432   H   0.594187676286006   0.594767248306957   0.094889015467091   1.0
H433   H   0.407527118572723   0.404843770307824   0.092850135744800   1.0
H434   H   0.408371116250700   0.593637990850227   0.905841969475178   1.0
H435   H   0.605558705064333   0.412466993804870   0.902028828685620   1.0
H436   H   0.595100962945971   0.094737499490984   0.406742184251573   1.0
H437   H   0.406061692011440   0.094545695334092   0.594182065582420   1.0
H438   H   0.594864975084020   0.906290754966967   0.593944415376002   1.0
H439   H   0.406210676989141   0.906130246098703   0.406355570747741   1.0
H440   H   0.906137396668773   0.404886041620896   0.407066761216711   1.0
H441   H   0.902045040910339   0.589459865705808   0.600891810427176   1.0
H442   H   0.094640438811523   0.594513138968476   0.406946280277722   1.0
H443   H   0.095341322733478   0.405654600157936   0.593624376188598   1.0
H444   H   0.906351698405519   0.905903229008317   0.094457353944821   1.0
H445   H   0.095484447425694   0.093953120123805   0.094300448549408   1.0
H446   H   0.906527180566226   0.094199893447457   0.907180768594219   1.0
H447   H   0.095251882111201   0.905329426074473   0.906764163926210   1.0
H448   H   0.915916825935018   0.464225010896393   0.710725224892868   1.0
H449   H   0.799423547360801   0.498853207017980   0.789773718413554   1.0
H450   H   0.738045677144198   0.556161693279182   0.805711321834475   1.0
H451   H   0.804861377703024   0.549973814217282   0.858650158156901   1.0
H452   H   0.844952370857319   0.344893666651145   0.896528889554604   1.0
H453   H   0.784968312321002   0.348222071518951   0.834977543255362   1.0
H454   H   0.850974513074245   0.403948985611958   0.834412611687759   1.0
H455   H   0.623606554127764   0.469671298145218   0.815034496479329   1.0
H456   H   0.597848732459158   0.541392035940622   0.796336575672666   1.0
P457   P   0.728245462377911   0.465424561540572   0.875799648683887   1.0


---------------------------------------------------
---------------------------------------------------
missing-linker-oh-mmpa-oh.cif
---------------------------------------------------
---------------------------------------------------

data_1
_audit_creation_method   'vasp2cif'
_cell_length_a    20.8739948725
_cell_length_b    20.8967177595
_cell_length_c    20.8875030632
_cell_angle_alpha    90.0586867485
_cell_angle_beta    89.8813778141
_cell_angle_gamma    90.0260982867

_symmetry_space_group_name_H-M    'P 1'
loop_
_atom_site_label
_atom_site_type_symbol
_atom_site_fract_x
_atom_site_fract_y
_atom_site_fract_z
_atom_site_occupancy
Zr1   Zr   0.500262840479914   0.880690910951983   0.499866100765245   1.0
Zr2   Zr   0.500682831052237   0.499901924041074   0.879061276857698   1.0
Zr3   Zr   0.883973000624446   0.500444016413843   0.496931525901453   1.0
Zr4   Zr   0.501402121557183   0.499632433032718   0.118750689812272   1.0
Zr5   Zr   0.500252393547646   0.119533680421890   0.499934464643782   1.0
Zr6   Zr   0.619985026461822   0.000219815393314   0.499970809880907   1.0
Zr7   Zr   0.881144085214473   0.999394401905880   0.000211290023549   1.0
Zr8   Zr   0.500853436238185   0.380695323740402   0.999278906687519   1.0
Zr9   Zr   0.000636317256023   0.118798652121573   0.000127212375093   1.0
Zr10   Zr   0.000467829116374   0.999643486045453   0.119627116546721   1.0
Zr11   Zr   0.002250053619063   0.499485302719547   0.379574775982629   1.0
Zr12   Zr   0.118549845740689   0.500536944455122   0.501606533342447   1.0
Zr13   Zr   0.380799268489948   0.000084473281548   0.500018533432365   1.0
Zr14   Zr   0.500380960942805   0.000098198263712   0.619298890513589   1.0
Zr15   Zr   0.120112588767835   0.999591152757120   0.000227186726348   1.0
Zr16   Zr   0.000577598449949   0.999116452242718   0.880914246739553   1.0
Zr17   Zr   0.998551929241735   0.498971317561138   0.623870493685432   1.0
Zr18   Zr   0.500444187868230   0.000005136891141   0.380564265675308   1.0
Zr19   Zr   0.381604322078488   0.499816402822054   0.999864254984881   1.0
Zr20   Zr   0.621421441359659   0.499513005796124   0.998874434338749   1.0
Zr21   Zr   0.000751310057596   0.880004905310012   0.000248455938868   1.0
Zr22   Zr   0.501376000545009   0.618739808954127   0.999390052423278   1.0
Zr23   Zr   0.999904384493192   0.619225044867803   0.501275349629040   1.0
Zr24   Zr   0.999977336063832   0.380828875134818   0.500564469399495   1.0
O25   O   0.502572492191370   0.829302439377336   0.406051854531932   1.0
O26   O   0.497960586621409   0.829476110265875   0.593646428557996   1.0
O27   O   0.501021037773144   0.594568504777623   0.828930636875517   1.0
O28   O   0.831174354684981   0.502341140828768   0.404498035332336   1.0
O29   O   0.595335170842344   0.497194275350956   0.169969850240490   1.0
O30   O   0.503805669697352   0.406064182278493   0.170433146335056   1.0
O31   O   0.497904043233524   0.170736497301584   0.406160965251214   1.0
O32   O   0.593766452726190   0.171318147368029   0.502970096053511   1.0
O33   O   0.828060440345205   0.411607118633880   0.511015705446968   1.0
O34   O   0.499072016976593   0.593334241702400   0.170432840508457   1.0
O35   O   0.568011441924947   0.067543877633797   0.432785258675614   1.0
O36   O   0.671566035830281   0.095284581426347   0.503367686321671   1.0
O37   O   0.671195988104468   0.997622329188205   0.406416895456025   1.0
O38   O   0.829677743437213   0.002043792194643   0.093919142745799   1.0
O39   O   0.829895253081589   0.093051739982197   0.003303749194150   1.0
O40   O   0.594020182398245   0.328207053392373   0.002424670287963   1.0
O41   O   0.502896849669548   0.329064295951854   0.093559323475692   1.0
O42   O   0.406889922808102   0.329201259269569   0.996785777226430   1.0
O43   O   0.094228983161428   0.170375711166857   0.997167813318845   1.0
O44   O   0.067912923523398   0.067036889464665   0.067489698815200   1.0
O45   O   0.997885888470161   0.093604031935718   0.170846745908407   1.0
O46   O   0.004764267444366   0.405572017941212   0.329687609391392   1.0
O47   O   0.049586687954591   0.450444062703421   0.450509925064919   1.0
O48   O   0.171526730592832   0.497689216251933   0.407284578989295   1.0
O49   O   0.407635827813223   0.502473739605585   0.170675322822452   1.0
O50   O   0.094144653743231   0.997147377459262   0.170956569157771   1.0
O51   O   0.329545826639919   0.002398348611172   0.406295988897739   1.0
O52   O   0.432937729175540   0.067400793441062   0.567216822635280   1.0
O53   O   0.550263964443049   0.049929171521121   0.549620914016722   1.0
O54   O   0.171266850418844   0.997394854748936   0.094023972448414   1.0
O55   O   0.171252269644700   0.093600888713071   0.997139358280774   1.0
O56   O   0.329383584303324   0.093933683813920   0.497231179450148   1.0
O57   O   0.170803553445703   0.406777906131339   0.498145828774120   1.0
O58   O   0.329571072086251   0.997667921875737   0.593824271778016   1.0
O59   O   0.094464680434902   0.002025836643648   0.829699869826115   1.0
O60   O   0.003184029438804   0.091908938820165   0.829580729745481   1.0
O61   O   0.996680594604904   0.401048515062834   0.669403287466196   1.0
O62   O   0.093342633004277   0.499550602787466   0.672755691103231   1.0
O63   O   0.406415219214312   0.497931226626995   0.829138635425587   1.0
O64   O   0.450670690569077   0.049748399326400   0.450227495771733   1.0
O65   O   0.594308629447627   0.997304378600709   0.329543846826686   1.0
O66   O   0.406609765491979   0.002528007362124   0.329309226986289   1.0
O67   O   0.497973419133530   0.093757654667597   0.329256585008618   1.0
O68   O   0.997855462593706   0.170433196849284   0.093920129797106   1.0
O69   O   0.433661720654233   0.432496835642573   0.066970876224174   1.0
O70   O   0.330401142940211   0.502305032645725   0.094149242610316   1.0
O71   O   0.551071923138629   0.449958754061247   0.048845674329331   1.0
O72   O   0.672215049286785   0.497283563343811   0.092794982679088   1.0
O73   O   0.329951730682976   0.406086576053964   0.997175363669009   1.0
O74   O   0.330463265497306   0.593672594843396   0.003500100418227   1.0
O75   O   0.094501715503885   0.828820960510470   0.003310820697050   1.0
O76   O   0.050278349546539   0.949867544514113   0.049996076591111   1.0
O77   O   0.002766432748408   0.905920040371091   0.171172469164288   1.0
O78   O   0.998974430941221   0.593824034542398   0.329902435476795   1.0
O79   O   0.451502121910333   0.549364799564540   0.049478396781467   1.0
O80   O   0.568605113121000   0.566749645059367   0.066446145298665   1.0
O81   O   0.095289949466019   0.497286581293796   0.329859981170486   1.0
O82   O   0.067821052094103   0.567341813980205   0.433059467062612   1.0
O83   O   0.047532524750347   0.550042947975284   0.549284303473577   1.0
O84   O   0.671350882265962   0.002676194840864   0.593637265327606   1.0
O85   O   0.906523813827438   0.996834605634186   0.829442199166188   1.0
O86   O   0.933186105423217   0.066604740981667   0.933011217497874   1.0
O87   O   0.829453256772762   0.997130579029227   0.906392457141494   1.0
O88   O   0.406409801387051   0.170764166870410   0.497102662677970   1.0
O89   O   0.502615190801955   0.170615325098216   0.593720788819967   1.0
O90   O   0.495009153213428   0.405602957032312   0.829359146855753   1.0
O91   O   0.001658524722620   0.328883928172318   0.406700118311473   1.0
O92   O   0.066420794611692   0.432278802460215   0.567814255065012   1.0
O93   O   0.093970594402273   0.329823944650010   0.496325207438938   1.0
O94   O   0.998132028803497   0.325341073673258   0.591332607434297   1.0
O95   O   0.050359767617936   0.049079939084099   0.950554855436380   1.0
O96   O   0.003222219296834   0.169599803683005   0.905807194109919   1.0
O97   O   0.451233273742282   0.450293972565156   0.949800927924533   1.0
O98   O   0.498573267470874   0.328869994524892   0.906181177911166   1.0
O99   O   0.568846632601988   0.432227789029632   0.931153788602237   1.0
O100   O   0.678841553066985   0.500765743094961   0.909784981414148   1.0
O101   O   0.998502190551656   0.828847882353232   0.905883810078414   1.0
O102   O   0.011662005186037   0.597937266435715   0.666941808622732   1.0
O103   O   0.433686291604239   0.567077202103956   0.932715075455282   1.0
O104   O   0.551507765303953   0.549123875199977   0.948912439407739   1.0
O105   O   0.329737271913006   0.497669125829554   0.906464748472436   1.0
O106   O   0.406611425066794   0.997391775712620   0.670540011485206   1.0
O107   O   0.503051588925289   0.093685149437490   0.670503281861412   1.0
O108   O   0.594263999872590   0.002627620583328   0.670572620921486   1.0
O109   O   0.171365548980635   0.002009604243900   0.906518125090363   1.0
O110   O   0.450609536267785   0.950453824253216   0.549630211039066   1.0
O111   O   0.567908259681204   0.932861324100576   0.566996188375610   1.0
O112   O   0.671657439435685   0.905381547122186   0.497007935498295   1.0
O113   O   0.825471773487786   0.588632766079086   0.502200570460790   1.0
O114   O   0.171425535556389   0.905793163632810   0.003242153464493   1.0
O115   O   0.329433700471517   0.906268208325024   0.502981824701115   1.0
O116   O   0.170399360970372   0.593898127069293   0.504428442169594   1.0
O117   O   0.998015840613838   0.906333073220139   0.829677740524355   1.0
O118   O   0.432998855019859   0.932726186209765   0.432708086887518   1.0
O119   O   0.550246261384420   0.950486625299410   0.450268334896671   1.0
O120   O   0.503013835090579   0.906094872079727   0.329151065611665   1.0
O121   O   0.830139569753624   0.905868486050299   0.997142017120394   1.0
O122   O   0.671765748664228   0.594056139675487   0.997714196725732   1.0
O123   O   0.002793567643420   0.828828749383715   0.094349864694742   1.0
O124   O   0.407482177356408   0.670533744791594   0.003085805606786   1.0
O125   O   0.498985063827402   0.670187406056919   0.093530983661154   1.0
O126   O   0.594548940157942   0.670628380908508   0.996523257237618   1.0
O127   O   0.997747554422319   0.670492815764677   0.407237313529499   1.0
O128   O   0.093494996458476   0.670779658185324   0.504232900179990   1.0
O129   O   0.996959083077543   0.673554915752829   0.590599865037319   1.0
O130   O   0.406349061194123   0.829384093058717   0.502964440727828   1.0
O131   O   0.593745489205730   0.829398238399751   0.496764005160024   1.0
O132   O   0.924384200889594   0.504329998968936   0.686760938553003   1.0
O133   O   0.068134637072015   0.932054796191354   0.933048372977528   1.0
O134   O   0.503292725563121   0.671071368221025   0.906231759047642   1.0
O135   O   0.498041538335840   0.906450226260702   0.670538282848341   1.0
O136   O   0.950822995806826   0.049267780177517   0.049964706563226   1.0
O137   O   0.906808339964375   0.170088777139408   0.002957348531387   1.0
O138   O   0.932867760440514   0.432181483176086   0.431901145017140   1.0
O139   O   0.949020943865039   0.449633026723153   0.550474935596951   1.0
O140   O   0.903177404588940   0.333110478149325   0.503967100200310   1.0
O141   O   0.933181837867839   0.932208872845373   0.067600826853424   1.0
O142   O   0.908402760089273   0.501830119598818   0.327768764486907   1.0
O143   O   0.950471533496566   0.549585993794376   0.449066310226715   1.0
O144   O   0.927446700869961   0.563122138909491   0.571336754926865   1.0
O145   O   0.906610163445226   0.002554189359003   0.170749241574146   1.0
O146   O   0.907102451854590   0.828998828647441   0.997138494161635   1.0
O147   O   0.902504551788597   0.665244413598009   0.495681356481390   1.0
O148   O   0.950871156849087   0.949574470723759   0.950634068892124   1.0
O149   O   0.169476935303041   0.502926142371428   0.594998187871541   1.0
O150   O   0.671403881616425   0.404659815477962   0.003998889134228   1.0
O151   O   0.590221952681255   0.502889488897612   0.822409066846347   1.0
O152   O   0.667323113048487   0.412666104822826   0.824835521490664   1.0
C153   C   0.501807632743996   0.814289406289165   0.232170708636902   1.0
C154   C   0.502438773196531   0.797106208074131   0.297136096752227   1.0
C155   C   0.501367081660456   0.732205724586318   0.314480720390321   1.0
C156   C   0.499722022833042   0.685054773903873   0.267416370582150   1.0
C157   C   0.499145215507561   0.702258144607304   0.202457318604009   1.0
C158   C   0.500158693921244   0.767140171444788   0.185119579874355   1.0
C159   C   0.503107633878794   0.847805379207105   0.347721210262174   1.0
C160   C   0.497787352831362   0.848135014123511   0.651962697145231   1.0
C161   C   0.498671177357557   0.797665629282727   0.702575657953358   1.0
C162   C   0.499840679689415   0.815152171288599   0.767479178146146   1.0
C163   C   0.501610661232330   0.768200051269842   0.814621064321717   1.0
C164   C   0.502103991945331   0.703283829191406   0.797304069682199   1.0
C165   C   0.500990605104300   0.685778368346442   0.732397584844865   1.0
C166   C   0.499304651853107   0.732729724049431   0.685261785794250   1.0
C167   C   0.502557268757962   0.652614283027960   0.847828625838480   1.0
C168   C   0.849970900869833   0.502354948221450   0.346096561325272   1.0
C169   C   0.799348458795148   0.501555562418542   0.295718959633686   1.0
C170   C   0.816526254871506   0.500749567776724   0.230722994612428   1.0
C171   C   0.769252120365118   0.498886819208598   0.183901696138334   1.0
C172   C   0.704341124078296   0.497812707403801   0.201562478907018   1.0
C173   C   0.687168161872561   0.498592718155090   0.266557671132533   1.0
C174   C   0.734417324825237   0.500491241330951   0.313383934654510   1.0
C175   C   0.653582555571782   0.496975404077724   0.151100026166652   1.0
C176   C   0.503461695128226   0.347743601178035   0.151809539755017   1.0
C177   C   0.502270709571231   0.297200597804755   0.202530726242378   1.0
C178   C   0.501208895792407   0.314591073198150   0.267468925321394   1.0
C179   C   0.499212179799303   0.267579156615417   0.314572659726533   1.0
C180   C   0.498288367988833   0.202638788951728   0.297237513395559   1.0
C181   C   0.499247218559852   0.185248052954923   0.232293260923473   1.0
C182   C   0.501208089455953   0.232270386327755   0.185206150611798   1.0
C183   C   0.497603242833698   0.152080939946224   0.347843152086825   1.0
C184   C   0.652210501114606   0.153259549677139   0.505247356441587   1.0
C185   C   0.701963041065788   0.204921333979242   0.509164496895990   1.0
C186   C   0.767254531232875   0.189012880360078   0.510951561333218   1.0
C187   C   0.813369562244271   0.237054101889729   0.512199714481601   1.0
C188   C   0.794978013612431   0.301785196166973   0.511843791647737   1.0
C189   C   0.729655619109216   0.317720832155417   0.511211936232028   1.0
C190   C   0.683490257804278   0.269560777827396   0.509828446127540   1.0
C191   C   0.845626689124573   0.352368490492025   0.509418484360365   1.0
C192   C   0.498635852072425   0.651580100562567   0.151776339951788   1.0
C193   C   0.652583751435751   0.997114914644500   0.348114908755452   1.0
C194   C   0.703186896469826   0.997829877526186   0.297505864733193   1.0
C195   C   0.768119573350280   0.998782118669232   0.314807307911607   1.0
C196   C   0.815187961047924   0.000822818502906   0.267643345687001   1.0
C197   C   0.797725719175394   0.001820647876344   0.202797642509665   1.0
C198   C   0.732799168446127   0.000811721459056   0.185497501804063   1.0
C199   C   0.685720813061117   0.998848045407164   0.232656889484693   1.0
C200   C   0.848315245474743   0.002600859142583   0.152154770812108   1.0
C201   C   0.848540590805543   0.151286870754797   0.004513615187504   1.0
C202   C   0.797854303967819   0.201671503564674   0.006598536235006   1.0
C203   C   0.815091587956789   0.266594538355119   0.007690594184449   1.0
C204   C   0.767824355802972   0.313478809396782   0.007895796246306   1.0
C205   C   0.702874791038213   0.295979366455952   0.006770809211959   1.0
C206   C   0.685662659517386   0.231066529535024   0.006399092001133   1.0
C207   C   0.732927831336260   0.184142163310997   0.006453117197997   1.0
C208   C   0.652317384589506   0.346655622864666   0.004724970463937   1.0
C209   C   0.348610201598852   0.347838199601996   0.995713605005055   1.0
C210   C   0.297958173219081   0.297212906163523   0.993918825416193   1.0
C211   C   0.315311391582056   0.232314663966114   0.992913125149648   1.0
C212   C   0.268199994631733   0.185191915401482   0.993015295185662   1.0
C213   C   0.203204732509806   0.202451235789904   0.994027580265967   1.0
C214   C   0.185873079705137   0.267365075552177   0.994246755485506   1.0
C215   C   0.232980403256727   0.314476120968298   0.994193668283171   1.0
C216   C   0.152600353384069   0.151833546837891   0.995873152623041   1.0
C217   C   0.997585909630742   0.151828191294040   0.152186909612070   1.0
C218   C   0.998401872215500   0.202407874322927   0.202860928432810   1.0
C219   C   0.999446719505823   0.184939676440113   0.267716039407295   1.0
C220   C   0.001431467226443   0.231898538696614   0.314917173493396   1.0
C221   C   0.002451504478160   0.296807493290285   0.297708492239845   1.0
C222   C   0.001431288858047   0.314290606410636   0.232824874849849   1.0
C223   C   0.999376591053664   0.267316545732935   0.185628222735856   1.0
C224   C   0.003452888122515   0.347290934236389   0.348387095650590   1.0
C225   C   0.153638720271584   0.497160237533427   0.348953190852266   1.0
C226   C   0.204232957210808   0.497846495856287   0.298250846218310   1.0
C227   C   0.269218504959743   0.498820656643528   0.315354329276433   1.0
C228   C   0.316223044025707   0.500750524265905   0.268067952372798   1.0
C229   C   0.298767557538842   0.501683197657471   0.203211756999851   1.0
C230   C   0.233790344576999   0.500595633773276   0.186114944323601   1.0
C231   C   0.186786556614725   0.498654602760791   0.233368036614493   1.0
C232   C   0.349275930650564   0.502619697690492   0.152308513418315   1.0
C233   C   0.152522113671695   0.996992653184465   0.152327216020092   1.0
C234   C   0.203067463748824   0.997854145543788   0.202895704058033   1.0
C235   C   0.268056082433157   0.998795651759963   0.185462953535587   1.0
C236   C   0.315116477697348   0.000812863602468   0.232483510250189   1.0
C237   C   0.297673713642247   0.001835532684389   0.297424406606654   1.0
C238   C   0.232686116347115   0.000863555821305   0.314868460248667   1.0
C239   C   0.185624849597816   0.998894860877028   0.267841809775717   1.0
C240   C   0.348250972432978   0.002718005109692   0.347975474889827   1.0
C241   C   0.348047204796363   0.152200141326232   0.495957024142771   1.0
C242   C   0.297506629330091   0.202910340991723   0.494287985089961   1.0
C243   C   0.314977848240917   0.267796432978243   0.493110050728181   1.0
C244   C   0.267969185244847   0.315005349613636   0.493127618849598   1.0
C245   C   0.202929603593640   0.297862493080845   0.494271044306418   1.0
C246   C   0.185473421832975   0.232969681156743   0.494769109125432   1.0
C247   C   0.232471081601838   0.185786002777993   0.494787242506471   1.0
C248   C   0.152296395016492   0.348514048417313   0.495980816952241   1.0
C249   C   0.348274258307706   0.997234138758077   0.652064477515353   1.0
C250   C   0.297767679244506   0.998005294299666   0.702783088652440   1.0
C251   C   0.315278465169216   0.999093066088449   0.767623428014640   1.0
C252   C   0.268236349556967   0.000987493243273   0.814832541695585   1.0
C253   C   0.203299985590814   0.001728269442014   0.797599051861141   1.0
C254   C   0.185780798731087   0.000648082505267   0.732756828766002   1.0
C255   C   0.232817442447639   0.998811793148788   0.685552130493242   1.0
C256   C   0.152733384604605   0.002375274128238   0.848257194049834   1.0
C257   C   0.003770198542095   0.150309529842304   0.847739049556486   1.0
C258   C   0.003568924510330   0.199941179756775   0.796433642226401   1.0
C259   C   0.004424308854042   0.265014583944952   0.812873648069821   1.0
C260   C   0.002656730809916   0.311199077564433   0.765111685020590   1.0
C261   C   0.999953648606540   0.292799555879859   0.700490681381419   1.0
C262   C   0.999640353075678   0.227725783567909   0.684002446392656   1.0
C263   C   0.001461223367533   0.181481688294952   0.731824659732705   1.0
C264   C   0.997924939064921   0.343300278246609   0.649992951286980   1.0
C265   C   0.151387047871932   0.501657487116105   0.653557650071979   1.0
C266   C   0.202434972377137   0.501208826680361   0.703606132062893   1.0
C267   C   0.267334110871804   0.500442007502749   0.685839469247440   1.0
C268   C   0.314621717745860   0.498848617841057   0.732675145978286   1.0
C269   C   0.297434565435681   0.498104055761673   0.797694554852600   1.0
C270   C   0.232545366314706   0.499033172380735   0.815420948808789   1.0
C271   C   0.185288691421529   0.500592009838215   0.768619928447944   1.0
C272   C   0.348180958059245   0.497481918292914   0.848061974720775   1.0
C273   C   0.349186138747676   0.651917189979135   0.004670777452855   1.0
C274   C   0.298486976277531   0.702469055347100   0.006663998223257   1.0
C275   C   0.315701626825008   0.767423839335863   0.006863375429238   1.0
C276   C   0.268500580816972   0.814415844601335   0.006765589681674   1.0
C277   C   0.203526145592747   0.797001229405049   0.006514336211637   1.0
C278   C   0.186315737264436   0.732035366086354   0.007046213252378   1.0
C279   C   0.233529347376224   0.685051883766112   0.007150747965186   1.0
C280   C   0.152837270712029   0.847505207747677   0.004597811037477   1.0
C281   C   0.003100683121218   0.847600470666659   0.152615747743650   1.0
C282   C   0.002438870900096   0.797111102253131   0.203365545961630   1.0
C283   C   0.001600641888681   0.814572473311797   0.268294081031984   1.0
C284   C   0.999885046412548   0.767616032437102   0.315469666045895   1.0
C285   C   0.999069439071849   0.702648043719724   0.298279883640508   1.0
C286   C   0.000044362835984   0.685186548053415   0.233350994039156   1.0
C287   C   0.001734044392743   0.732132196249321   0.186199096498574   1.0
C288   C   0.998186382544888   0.652052847565519   0.348847227865356   1.0
C289   C   0.652616084821804   0.002944614837103   0.651991780984350   1.0
C290   C   0.703152532256704   0.002152162530780   0.702624883149862   1.0
C291   C   0.768180828827222   0.001210694503035   0.685342522238136   1.0
C292   C   0.815149446734631   0.999081796301425   0.732472025547854   1.0
C293   C   0.797615490382630   0.997972309909012   0.797401874569756   1.0
C294   C   0.732588933443520   0.999010118726431   0.814679543083513   1.0
C295   C   0.685616022903169   0.001059125807536   0.767552838097752   1.0
C296   C   0.848181063629098   0.996819016706618   0.848073142604982   1.0
C297   C   0.503224329530846   0.151999317424117   0.652003230972369   1.0
C298   C   0.502612182660259   0.202506277347199   0.702619884952831   1.0
C299   C   0.502151781290811   0.185081195037167   0.767514203635140   1.0
C300   C   0.500050424679611   0.232119363823037   0.814627127370985   1.0
C301   C   0.498340886366358   0.296976598113817   0.797281276274378   1.0
C302   C   0.499085795622501   0.314414152904195   0.732426461660211   1.0
C303   C   0.501178287350478   0.267377650127566   0.685298707338362   1.0
C304   C   0.496835704803525   0.347532062810736   0.847879114754216   1.0
C305   C   0.998167240294155   0.847857043346770   0.847752270669398   1.0
C306   C   0.999472539763910   0.798180002286038   0.796363759532244   1.0
C307   C   0.000846148293443   0.733007314879578   0.812421068396324   1.0
C308   C   0.003119545125686   0.686951715847423   0.764371223845642   1.0
C309   C   0.003787200609603   0.705593280332446   0.699802644915799   1.0
C310   C   0.002318265725236   0.770725808598303   0.683718026912863   1.0
C311   C   0.000310445589689   0.816820799651549   0.731790458639783   1.0
C312   C   0.004694911616873   0.655203343454758   0.648976744031381   1.0
C313   C   0.652294615223943   0.847367959485614   0.495816546710580   1.0
C314   C   0.701944527553334   0.795594153173172   0.494617330134683   1.0
C315   C   0.767352345364073   0.811242923616260   0.494951366007031   1.0
C316   C   0.813236759605852   0.762975695290903   0.495509471735797   1.0
C317   C   0.794374263254321   0.698397200053749   0.495911655235565   1.0
C318   C   0.728989456454840   0.682717379612971   0.494991116108273   1.0
C319   C   0.683098352095543   0.731045006159554   0.494304866494010   1.0
C320   C   0.844375105628981   0.647282940326803   0.497865849888341   1.0
C321   C   0.348037524919928   0.848007215031748   0.504420876440801   1.0
C322   C   0.297384789100701   0.797405502208244   0.506696021749563   1.0
C323   C   0.314685393806162   0.732480127218485   0.507375496658419   1.0
C324   C   0.267519069548747   0.685398264169659   0.507679406216993   1.0
C325   C   0.202530058412918   0.702736603843526   0.507328159424171   1.0
C326   C   0.185240386283291   0.767663701170617   0.507531287530978   1.0
C327   C   0.232410280140585   0.814740695342430   0.507233783021029   1.0
C328   C   0.151849723420907   0.652155428157931   0.505588723060292   1.0
C329   C   0.848805795389886   0.847632861827438   0.995665167430867   1.0
C330   C   0.798215923265505   0.797170772091513   0.993445340924680   1.0
C331   C   0.815588884319722   0.732289580035687   0.993204817425921   1.0
C332   C   0.768428250711349   0.685261264919250   0.993296955708551   1.0
C333   C   0.703486350073996   0.702696369939429   0.993547899065923   1.0
C334   C   0.686125011323220   0.767569144075242   0.992746097281437   1.0
C335   C   0.733285807370818   0.814613207242903   0.992701705532117   1.0
C336   C   0.652923191148432   0.652083779167118   0.995735137154948   1.0
C337   C   0.727185375900961   0.381070946667641   0.839463082228056   1.0
C338   C   0.713400606662788   0.530325080333655   0.788143773996737   1.0
H339   H   0.719942712838563   0.998145724737100   0.865312629872965   1.0
H340   H   0.634902238278727   0.001738175666197   0.780006705055782   1.0
H341   H   0.780850223064143   0.001993608867667   0.634713148503905   1.0
H342   H   0.865865264370718   0.998248641771273   0.720028339574810   1.0
H343   H   0.499661887010981   0.219698458454263   0.865279412289372   1.0
H344   H   0.503370416012436   0.134456824026143   0.779900877787081   1.0
H345   H   0.501638761261672   0.279850306578970   0.634656610063183   1.0
H346   H   0.498069029201019   0.365061264608001   0.720110405014076   1.0
H347   H   0.280744926992324   0.001789134057652   0.865444375077771   1.0
H348   H   0.365983679187443   0.998484717005406   0.779892676054514   1.0
H349   H   0.220328931051297   0.997996712083636   0.634933601464853   1.0
H350   H   0.135076369667820   0.001190419017079   0.720493421402485   1.0
H351   H   0.006390109356524   0.278250617275225   0.863307295211727   1.0
H352   H   0.003470970769337   0.362022163655006   0.776778270367311   1.0
H353   H   0.997873951447259   0.214488110079227   0.633554511233515   1.0
H354   H   0.001067169356965   0.130632425830347   0.720217255700757   1.0
H355   H   0.135187839257552   0.279819699091386   0.994755967942368   1.0
H356   H   0.220486389585460   0.365101362739114   0.994658364618183   1.0
H357   H   0.280734864138342   0.134580958018663   0.992623011134681   1.0
H358   H   0.366004148407631   0.219889127968141   0.992439111715919   1.0
H359   H   0.998646669825830   0.279849426543535   0.135014079938324   1.0
H360   H   0.002277956111989   0.364924278902999   0.220451431296897   1.0
H361   H   0.998789341176247   0.134287156788694   0.280043328966992   1.0
H362   H   0.002253465481481   0.219325747548542   0.365527305238799   1.0
H363   H   0.280604033251350   0.997986488553319   0.134805311715476   1.0
H364   H   0.134933750934935   0.998174030190694   0.280376378567855   1.0
H365   H   0.365806123980984   0.001525629881827   0.219940260647751   1.0
H366   H   0.220162729546794   0.001625074885765   0.365531116844562   1.0
H367   H   0.002455916672553   0.719484913729712   0.135577479036372   1.0
H368   H   0.999488751947034   0.634548927543347   0.220874889821317   1.0
H369   H   0.002242419126488   0.865222535216733   0.280733098035987   1.0
H370   H   0.999214893807440   0.780266839311581   0.366092901188132   1.0
H371   H   0.135661113346805   0.719417385345511   0.007033952563573   1.0
H372   H   0.280953579597657   0.865061188585675   0.006571678535227   1.0
H373   H   0.221109263493043   0.634401054704285   0.007191207609036   1.0
H374   H   0.366375218499618   0.779996812628898   0.006704507519330   1.0
H375   H   0.999366507029581   0.867670969352636   0.720367326808348   1.0
H376   H   0.002736844872953   0.784199194623862   0.633325673203674   1.0
H377   H   0.003983799912298   0.636040900022850   0.775587318565074   1.0
H378   H   0.000107129597491   0.719527807750105   0.862805570845573   1.0
H379   H   0.720367437118824   0.001511214464502   0.134866538972688   1.0
H380   H   0.635035188218057   0.998110757152911   0.220334083418926   1.0
H381   H   0.865883255648258   0.001553589769826   0.279946629947892   1.0
H382   H   0.780579289625052   0.997999879722042   0.365432728996521   1.0
H383   H   0.720608767307246   0.133468013902168   0.005941185969431   1.0
H384   H   0.865749713253931   0.279191863152669   0.008157364884637   1.0
H385   H   0.780156705442141   0.364163223851212   0.008753340993837   1.0
H386   H   0.634991747682979   0.218504045359517   0.005816471465763   1.0
H387   H   0.720904368616893   0.865259710623340   0.992522397945088   1.0
H388   H   0.866267160510757   0.719822217093933   0.993419321892369   1.0
H389   H   0.780795146103324   0.634602363442672   0.993562236207287   1.0
H390   H   0.635433290567877   0.779998967820324   0.992561205155172   1.0
H391   H   0.781586442872274   0.498320606287590   0.133190880076984   1.0
H392   H   0.867162375351424   0.501559364865708   0.217945396827018   1.0
H393   H   0.636525939275940   0.497778827577862   0.279280504647721   1.0
H394   H   0.722027630980312   0.501132630170569   0.364079417486370   1.0
H395   H   0.221218175626808   0.501263109641953   0.135514032610143   1.0
H396   H   0.366933203559341   0.501524598020908   0.280335216796480   1.0
H397   H   0.281807915677830   0.498155515074499   0.365956516800605   1.0
H398   H   0.136111960842301   0.497848926999043   0.221011054535065   1.0
H399   H   0.501972076262013   0.219749373929892   0.134550648989967   1.0
H400   H   0.501991746759418   0.365233437665489   0.279949167845113   1.0
H401   H   0.498536886187758   0.134613264124385   0.219785545690268   1.0
H402   H   0.498455673698083   0.280123581735771   0.365218827443371   1.0
H403   H   0.499358258922238   0.865810409785226   0.779893878871918   1.0
H404   H   0.502479916604824   0.780741548338578   0.865264311575648   1.0
H405   H   0.498428513065729   0.720147448716212   0.634630424478463   1.0
H406   H   0.501403480877243   0.635103629058497   0.720038120322615   1.0
H407   H   0.864245064980138   0.225446779354344   0.512850025813274   1.0
H408   H   0.715923802580232   0.368043490922003   0.510946571367255   1.0
H409   H   0.780834860131175   0.138661259376878   0.510748418872431   1.0
H410   H   0.632604078576943   0.281095315306139   0.508629648122845   1.0
H411   H   0.219945023496989   0.865372343683480   0.507037497654853   1.0
H412   H   0.134564304108381   0.780159943453608   0.507564421851170   1.0
H413   H   0.365363489806714   0.719981816793287   0.507277593485039   1.0
H414   H   0.280003311146972   0.634767746042796   0.507848092399389   1.0
H415   H   0.279638557958617   0.500984832854596   0.635116906760127   1.0
H416   H   0.365265263971893   0.498175623011846   0.719936090407434   1.0
H417   H   0.134645299588482   0.501321658821786   0.781348171501803   1.0
H418   H   0.220257813935403   0.498557085077956   0.866145355342697   1.0
H419   H   0.280623221186109   0.365603644735830   0.492581179199916   1.0
H420   H   0.365693909807689   0.280188883286546   0.492528243480274   1.0
H421   H   0.219815023737407   0.135188540860969   0.495450960523364   1.0
H422   H   0.134767203635869   0.220579027201170   0.495418051881238   1.0
H423   H   0.864192656028454   0.774261969462888   0.495974402601335   1.0
H424   H   0.781182025746704   0.861540632699959   0.495027568643414   1.0
H425   H   0.632130635263066   0.719776266283105   0.493780250382383   1.0
H426   H   0.715063078105784   0.632447488037445   0.494945174257979   1.0
H427   H   0.499712633996859   0.779538175672960   0.134459217322943   1.0
H428   H   0.498945245167568   0.634447094449238   0.279945614299466   1.0
H429   H   0.502597133371441   0.864884917765461   0.219617572401922   1.0
H430   H   0.501820543176464   0.719776690936062   0.365134969235849   1.0
H431   H   0.595508834955524   0.593776674109682   0.092816184169353   1.0
H432   H   0.406859531668415   0.405519900918745   0.093550986659784   1.0
H433   H   0.406976453334239   0.594100802712646   0.906206142448229   1.0
H434   H   0.594132002057806   0.403504968232295   0.904548728823268   1.0
H435   H   0.594860337382394   0.094492074977538   0.406212726308062   1.0
H436   H   0.406124616467783   0.094306412842014   0.593895261901228   1.0
H437   H   0.594685635800559   0.906055875671115   0.593648662174759   1.0
H438   H   0.406212240155926   0.905816156906888   0.406097318129637   1.0
H439   H   0.906342106146834   0.405035671622126   0.405263903374903   1.0
H440   H   0.901385060471234   0.589556403287401   0.599334397333293   1.0
H441   H   0.095077498069434   0.594254970606260   0.406870095164351   1.0
H442   H   0.093977930938424   0.405400367068433   0.593594707455872   1.0
H443   H   0.906305304248750   0.905319055795503   0.094206249429337   1.0
H444   H   0.094823858843005   0.093877390258856   0.094053462440690   1.0
H445   H   0.906349134875821   0.093343502644381   0.906358352015258   1.0
H446   H   0.095085885839465   0.905158186195081   0.906496198724425   1.0
H447   H   0.913920879880004   0.465678400527352   0.710341598771093   1.0
H448   H   0.701466705388447   0.519819622436749   0.738057785015094   1.0
H449   H   0.708303894681863   0.581873779543850   0.797090505843542   1.0
H450   H   0.763191201267955   0.516416462542876   0.797853478465263   1.0
H451   H   0.722823991557326   0.332061175182180   0.821146714424094   1.0
H452   H   0.767479222027572   0.405073302405930   0.815215337497288   1.0
H453   H   0.735346096343811   0.380504405702689   0.891469923625429   1.0
P454   P   0.659275657861729   0.488387623427349   0.840396041157149   1.0


---------------------------------------------------
---------------------------------------------------
missing-linker-oh-mmpa-oh-h2o.cif
---------------------------------------------------
---------------------------------------------------
data_1
_audit_creation_method   'vasp2cif'
_cell_length_a    20.8734731352
_cell_length_b    20.9136871739
_cell_length_c    20.8774576829
_cell_angle_alpha    90.0351223941
_cell_angle_beta    89.8774167016
_cell_angle_gamma    90.00535098

_symmetry_space_group_name_H-M    'P 1'
loop_
_atom_site_label
_atom_site_type_symbol
_atom_site_fract_x
_atom_site_fract_y
_atom_site_fract_z
_atom_site_occupancy
Zr1   Zr   0.499993513736564   0.880601171197341   0.499942791776606   1.0
Zr2   Zr   0.500609670125982   0.499815839664777   0.879185932619238   1.0
Zr3   Zr   0.880742857045416   0.499237172904140   0.499792807065473   1.0
Zr4   Zr   0.501062778003806   0.499582999571637   0.118962354565645   1.0
Zr5   Zr   0.500168951635293   0.119271538973714   0.499938457597782   1.0
Zr6   Zr   0.619576953601432   0.999867683331403   0.499977166294814   1.0
Zr7   Zr   0.881049980913593   0.999480509678141   0.000278253296541   1.0
Zr8   Zr   0.500777002980224   0.380738969531847   0.999386825768258   1.0
Zr9   Zr   0.000512960318387   0.118854236086305   0.000499019887311   1.0
Zr10   Zr   0.000365003408797   0.999664633865058   0.119829840854660   1.0
Zr11   Zr   0.000401931635065   0.499788239580354   0.380826858215001   1.0
Zr12   Zr   0.119313941644779   0.500127649477178   0.500578290039929   1.0
Zr13   Zr   0.380660444620254   0.999962342648632   0.500047602057661   1.0
Zr14   Zr   0.500150213640924   0.999972572675879   0.619433921972220   1.0
Zr15   Zr   0.120014033905245   0.999691856269376   0.000302492804629   1.0
Zr16   Zr   0.000487892631291   0.999571263005755   0.880934141758178   1.0
Zr17   Zr   0.999922675920292   0.499979260135616   0.621259925048975   1.0
Zr18   Zr   0.500187851276683   0.999847160621929   0.380501996990850   1.0
Zr19   Zr   0.381448156950122   0.499766392365554   0.999905637429066   1.0
Zr20   Zr   0.621292263846843   0.499548334951393   0.999230956102580   1.0
Zr21   Zr   0.000687029066517   0.880275562360482   0.000320416463419   1.0
Zr22   Zr   0.501236107305298   0.618613034024439   0.999505338144657   1.0
Zr23   Zr   0.999887473885432   0.618961180127247   0.500658284073515   1.0
Zr24   Zr   0.000054560928840   0.380734211562336   0.500643954956942   1.0
O25   O   0.502478776068497   0.829241643157707   0.406097993237241   1.0
O26   O   0.497712208425946   0.829390294451577   0.593770001731244   1.0
O27   O   0.500945792149724   0.594403645220825   0.828962245862356   1.0
O28   O   0.829566479799795   0.502489249056955   0.406315930040587   1.0
O29   O   0.594650024496389   0.497114694268946   0.170346431653732   1.0
O30   O   0.503403992740373   0.405963921011415   0.170507009439187   1.0
O31   O   0.824055937843255   0.498659715508360   0.593911630422403   1.0
O32   O   0.497878432427908   0.170513356867488   0.406145096453686   1.0
O33   O   0.594108027326334   0.170389548531737   0.502811705873284   1.0
O34   O   0.829506499591844   0.405598219594979   0.502475194115893   1.0
O35   O   0.498602872587366   0.593327720223286   0.170558085570001   1.0
O36   O   0.567591236335500   0.067142461860137   0.432662452931854   1.0
O37   O   0.671020097080822   0.093523871916123   0.502920892740871   1.0
O38   O   0.670837704006586   0.997237388885280   0.406273642305758   1.0
O39   O   0.829615467473286   0.002076550871518   0.093922278829775   1.0
O40   O   0.829692227214539   0.093072989081048   0.003372618712820   1.0
O41   O   0.594075082301129   0.328448739206080   0.002558308569765   1.0
O42   O   0.502833284328529   0.329128909964775   0.093554989845317   1.0
O43   O   0.406757063209541   0.329238166513795   0.996877512752582   1.0
O44   O   0.094191854029417   0.170356316569017   0.997519681922443   1.0
O45   O   0.067792472629946   0.066975810544824   0.067683829935850   1.0
O46   O   0.997785075965773   0.093600604620501   0.171138652474011   1.0
O47   O   0.003236216645643   0.405972036948832   0.329660990509281   1.0
O48   O   0.049653268193876   0.450324136927758   0.450797044584124   1.0
O49   O   0.170875074178601   0.497378062172285   0.406551159066994   1.0
O50   O   0.407185321816981   0.502367390288070   0.170775272831578   1.0
O51   O   0.094056177394862   0.997072894500975   0.171014403430165   1.0
O52   O   0.329399107276215   0.002340801562090   0.406327983114894   1.0
O53   O   0.432793613720275   0.067256443967664   0.567269508412772   1.0
O54   O   0.549919437143989   0.049635787211556   0.549705846677610   1.0
O55   O   0.171172829065371   0.997343827464124   0.094035935011051   1.0
O56   O   0.171228119565663   0.093620293333127   0.997302520908822   1.0
O57   O   0.329324642328901   0.093805597930081   0.497227616970547   1.0
O58   O   0.170771053452914   0.406224791758666   0.497680187506928   1.0
O59   O   0.329442049738243   0.997606594799395   0.593837549962606   1.0
O60   O   0.094212742592288   0.002421903514827   0.829700229154800   1.0
O61   O   0.003003242517295   0.093118251505341   0.829636927452492   1.0
O62   O   0.996830546845725   0.405026258969354   0.671995371985105   1.0
O63   O   0.093908159257311   0.501047533339728   0.671553125265321   1.0
O64   O   0.406386165289678   0.497779434084301   0.829199183999292   1.0
O65   O   0.450445420780048   0.049590678038353   0.450247293150664   1.0
O66   O   0.593960901263260   0.997112828975261   0.329380653202471   1.0
O67   O   0.406447325177125   0.002558899394629   0.329309584365709   1.0
O68   O   0.497866225246050   0.093685773945185   0.329167626362784   1.0
O69   O   0.997869656538267   0.170362579581638   0.094196377238306   1.0
O70   O   0.433477156608830   0.432535358301199   0.067044092144886   1.0
O71   O   0.330209473742395   0.502395030445990   0.093964850366966   1.0
O72   O   0.550865295705958   0.449996056079687   0.048984795268429   1.0
O73   O   0.671827644667092   0.497083862498867   0.093445820143516   1.0
O74   O   0.329768209707887   0.406046475195872   0.997284215250723   1.0
O75   O   0.330296454881054   0.593664659023740   0.003379361425126   1.0
O76   O   0.094521303003598   0.829001798590924   0.003145699558101   1.0
O77   O   0.050230618631149   0.950001017609632   0.050076846230102   1.0
O78   O   0.002755408397840   0.905918689284890   0.171226410696818   1.0
O79   O   0.997622462495085   0.593624595951422   0.329672268760631   1.0
O80   O   0.451310978481793   0.549297912165127   0.049537174874972   1.0
O81   O   0.568387001082466   0.566654836875085   0.066642991549937   1.0
O82   O   0.094124030403411   0.497285545071861   0.329590531592610   1.0
O83   O   0.067346469910180   0.567144091479963   0.432942168616063   1.0
O84   O   0.049406675824533   0.549763914341173   0.549802005867803   1.0
O85   O   0.671016514897107   0.002257010330359   0.593830711209380   1.0
O86   O   0.906539776663209   0.997155193273042   0.829393916745847   1.0
O87   O   0.933095395773845   0.066798510559518   0.933121879968928   1.0
O88   O   0.829478552909040   0.997263965150661   0.906412244364792   1.0
O89   O   0.406365174805797   0.170552523823431   0.497104909696980   1.0
O90   O   0.502631364110214   0.170428379269652   0.593723109324256   1.0
O91   O   0.495136261702206   0.405543896340959   0.829364800606730   1.0
O92   O   0.002818742187606   0.329256119458831   0.406687572803335   1.0
O93   O   0.066902081081045   0.432626415977346   0.567935967397884   1.0
O94   O   0.093874992629437   0.329391039197985   0.497617991819230   1.0
O95   O   0.998054846039035   0.328740163212280   0.594439099643779   1.0
O96   O   0.050233152263322   0.049292501105074   0.950612803380530   1.0
O97   O   0.002937493031149   0.169979199981129   0.906641114433208   1.0
O98   O   0.451135474989771   0.450237054622544   0.949854129132531   1.0
O99   O   0.498722775257329   0.328933797918031   0.906272043206729   1.0
O100   O   0.568859411300637   0.432355190789112   0.931312954603793   1.0
O101   O   0.678831395518031   0.501373121537458   0.909857324430861   1.0
O102   O   0.998430088712219   0.829272342383902   0.906251065898990   1.0
O103   O   0.007502421471765   0.595520994856430   0.669690504557695   1.0
O104   O   0.433554478903508   0.566922157494963   0.932754439055025   1.0
O105   O   0.551444745640736   0.549055166939020   0.949009320380213   1.0
O106   O   0.329571577092379   0.497598309249154   0.906437656449258   1.0
O107   O   0.406420003195583   0.997361890639506   0.670658642255608   1.0
O108   O   0.502834396621636   0.093641948349163   0.670660685220344   1.0
O109   O   0.593958806192669   0.002342400340039   0.670828998719118   1.0
O110   O   0.171163253033109   0.002214600186552   0.906504085973842   1.0
O111   O   0.450372967894743   0.950315908270406   0.549734394964490   1.0
O112   O   0.567488080510705   0.932656995465870   0.567185349670269   1.0
O113   O   0.671062303582853   0.905941630275086   0.497120397936650   1.0
O114   O   0.827660861129236   0.592654869335630   0.499453527749174   1.0
O115   O   0.171430258577459   0.905863408929853   0.003205261563493   1.0
O116   O   0.329258305469227   0.906104797755499   0.503126529692326   1.0
O117   O   0.170774643982908   0.593773628095308   0.503191751787767   1.0
O118   O   0.998067699344204   0.906357193429529   0.829589904863126   1.0
O119   O   0.432743057715825   0.932618664721694   0.432708505611685   1.0
O120   O   0.549866462768133   0.950225758462594   0.450210293826484   1.0
O121   O   0.502779297927607   0.905946618416980   0.329096069786877   1.0
O122   O   0.829851808464742   0.905969322778160   0.997250410513439   1.0
O123   O   0.671784463982560   0.594007915068770   0.998310326956255   1.0
O124   O   0.002847999875893   0.829084368744015   0.094217001182771   1.0
O125   O   0.407376115858019   0.670369272494490   0.003151786648579   1.0
O126   O   0.498917148568578   0.670099036678372   0.093576880219312   1.0
O127   O   0.594499711405026   0.670470907026592   0.996593421544998   1.0
O128   O   0.997453905609629   0.670384102944197   0.406759318894305   1.0
O129   O   0.093740590662404   0.670518714828402   0.503138981501021   1.0
O130   O   0.001164010583689   0.671979289165578   0.592785810389875   1.0
O131   O   0.406242117166115   0.829334105531915   0.503085880881718   1.0
O132   O   0.593785114450418   0.829386496994692   0.496918876620319   1.0
O133   O   0.911101019158698   0.500488240432315   0.675409141651593   1.0
O134   O   0.068033447976075   0.932366268881695   0.933035282300920   1.0
O135   O   0.503066412924891   0.670827990058520   0.906311188664360   1.0
O136   O   0.497610741182755   0.906261541571186   0.670710043554975   1.0
O137   O   0.950718862217688   0.049214191383430   0.050108590605336   1.0
O138   O   0.906613778048662   0.169988573617693   0.003617307894278   1.0
O139   O   0.932935686279712   0.432287216721295   0.432849755938561   1.0
O140   O   0.949258747227350   0.449907397605062   0.550755631364483   1.0
O141   O   0.906613653421431   0.328995610092334   0.503663681570760   1.0
O142   O   0.933090712684367   0.932294645139887   0.067629528429767   1.0
O143   O   0.906687944053819   0.502145400886183   0.329421983086554   1.0
O144   O   0.949934058642615   0.549433190750488   0.450705426493178   1.0
O145   O   0.932038659473803   0.566338790501607   0.569191591718709   1.0
O146   O   0.906486107852127   0.002464365923864   0.170861311759499   1.0
O147   O   0.906892029526591   0.829218311731743   0.997123597835026   1.0
O148   O   0.905059729633199   0.669071879406520   0.497118402450273   1.0
O149   O   0.950819125102432   0.949842716942059   0.950557395131225   1.0
O150   O   0.170603007879226   0.502444724368294   0.594217054656999   1.0
O151   O   0.671469187490313   0.404827119410133   0.004132266364487   1.0
O152   O   0.590120773572652   0.502889547794120   0.822365966395173   1.0
O153   O   0.667082454310916   0.412524115084109   0.825808792310251   1.0
C154   C   0.502009448443827   0.814141738207669   0.232129767890479   1.0
C155   C   0.502426797649168   0.797033845793821   0.297152643417471   1.0
C156   C   0.501150581069159   0.732200106344910   0.314582315384588   1.0
C157   C   0.499491175221387   0.685054717350011   0.267538961615014   1.0
C158   C   0.499082231365943   0.702187591245961   0.202527358832118   1.0
C159   C   0.500309114151464   0.767004750411338   0.185107582106693   1.0
C160   C   0.503002373277952   0.847725043153342   0.347722430101086   1.0
C161   C   0.497401486866434   0.848017941456018   0.652109647878152   1.0
C162   C   0.498270164601503   0.797511408531887   0.702701826778100   1.0
C163   C   0.499340911831269   0.814901530071077   0.767650387535879   1.0
C164   C   0.501181771273466   0.767902019772056   0.814760692305109   1.0
C165   C   0.501838415205323   0.703067416396949   0.797365478706521   1.0
C166   C   0.500869690402728   0.685668071931702   0.732406749910954   1.0
C167   C   0.499112003040970   0.732653632973765   0.685300994045767   1.0
C168   C   0.502361385218209   0.652392268475565   0.847882095796780   1.0
C169   C   0.848304505929968   0.502607820708624   0.347930668091445   1.0
C170   C   0.797833315512313   0.501812470113864   0.297296405112453   1.0
C171   C   0.815435069601537   0.500744878604778   0.232369167012658   1.0
C172   C   0.768514016239818   0.498635131055236   0.185195136422257   1.0
C173   C   0.703491423886425   0.497754653214102   0.202449792905546   1.0
C174   C   0.685886054443346   0.498887593993788   0.267376841593666   1.0
C175   C   0.732805325826526   0.500861937001866   0.314563869626853   1.0
C176   C   0.653009499682641   0.496844322267905   0.151730349168929   1.0
C177   C   0.503300963273152   0.347709817096795   0.151866199486824   1.0
C178   C   0.502247533010916   0.297146408491926   0.202553495146498   1.0
C179   C   0.501318172921198   0.314426083769874   0.267546082239902   1.0
C180   C   0.499381453485842   0.267378723685819   0.314612142467111   1.0
C181   C   0.498349938760370   0.202525393720807   0.297197167048490   1.0
C182   C   0.499210502759616   0.185256164511821   0.232210186278141   1.0
C183   C   0.501136647414837   0.232304104044599   0.185147421458640   1.0
C184   C   0.497581838653716   0.151930302298889   0.347785535489754   1.0
C185   C   0.652394632574834   0.151738278520931   0.504346218073339   1.0
C186   C   0.703025541553518   0.202245596569025   0.506676654219707   1.0
C187   C   0.768001536864145   0.184951350085920   0.507346872045141   1.0
C188   C   0.815100952220798   0.232030595023077   0.507345857146436   1.0
C189   C   0.797694716271492   0.296857569757727   0.506702238621246   1.0
C190   C   0.732707139249110   0.314155842567726   0.507049996280903   1.0
C191   C   0.685616719023158   0.267083996899103   0.507069563201419   1.0
C192   C   0.848224893081399   0.347465897296144   0.504497609806041   1.0
C193   C   0.498441870142676   0.651528087168296   0.151876719331191   1.0
C194   C   0.652250521197446   0.996924186375447   0.347973611807701   1.0
C195   C   0.702882700949353   0.997853872271336   0.297367938561418   1.0
C196   C   0.767778358798897   0.998874686403904   0.314798798058038   1.0
C197   C   0.814924820059366   0.000873266193051   0.267686683149994   1.0
C198   C   0.797549391982969   0.001871138580409   0.202791254124235   1.0
C199   C   0.732651207070912   0.000878258617662   0.185365746129662   1.0
C200   C   0.685500134501656   0.998902064530431   0.232468656221934   1.0
C201   C   0.848202889022855   0.002596398133102   0.152208048552085   1.0
C202   C   0.848347817051920   0.151246420495744   0.004926423731310   1.0
C203   C   0.797698163917111   0.201686527530145   0.007023273487273   1.0
C204   C   0.815041573781542   0.266518034017028   0.008503260098947   1.0
C205   C   0.767860829774289   0.313482776786023   0.008677798624177   1.0
C206   C   0.702884084333844   0.296154121420505   0.007170063970133   1.0
C207   C   0.685558479717486   0.231322958529428   0.006494504968550   1.0
C208   C   0.732737020389187   0.184328867786657   0.006542812353566   1.0
C209   C   0.652367925088609   0.346856208026832   0.004936217060642   1.0
C210   C   0.348457649646895   0.347843309280927   0.995916679569530   1.0
C211   C   0.297822729329926   0.297209189460094   0.994320730916203   1.0
C212   C   0.315215653425393   0.232371204752923   0.992761521779369   1.0
C213   C   0.268148044776499   0.185245191747871   0.992827560440841   1.0
C214   C   0.203134606336430   0.202425505633740   0.994414743364381   1.0
C215   C   0.185757831821666   0.267274425510209   0.995351420639651   1.0
C216   C   0.232811248297113   0.314379283984391   0.995308092737710   1.0
C217   C   0.152558985303354   0.151821290490880   0.996153120753275   1.0
C218   C   0.997529060033146   0.151816013790418   0.152529455865447   1.0
C219   C   0.998318923449998   0.202443954470810   0.203127404870496   1.0
C220   C   0.999156567208485   0.185209272644212   0.268094367056918   1.0
C221   C   0.001085179493238   0.232300408700762   0.315159266662019   1.0
C222   C   0.002237794298779   0.297124702029242   0.297758207607268   1.0
C223   C   0.001343597917027   0.314367466385684   0.232780357050429   1.0
C224   C   0.999406006002628   0.267283279162505   0.185717016350049   1.0
C225   C   0.003242094938769   0.347759870278402   0.348350993620463   1.0
C226   C   0.152461425689671   0.497033646621400   0.348216128227362   1.0
C227   C   0.203199215675796   0.497900258908698   0.297591385451186   1.0
C228   C   0.268125484924162   0.498892151766105   0.314958106006652   1.0
C229   C   0.315339165944990   0.500853222967861   0.267850768599709   1.0
C230   C   0.298131238248746   0.501832958913553   0.202904165308561   1.0
C231   C   0.233196241013780   0.500837422654298   0.185531616781613   1.0
C232   C   0.185986413076830   0.498865736428195   0.232621118981849   1.0
C233   C   0.348867215046993   0.502656067561990   0.152231941681553   1.0
C234   C   0.152431725754822   0.996893838594063   0.152367157062612   1.0
C235   C   0.202951827572907   0.997732658323619   0.202929504831093   1.0
C236   C   0.267927089672116   0.998743086290178   0.185452776702261   1.0
C237   C   0.314982357364120   0.000788912533242   0.232473744419059   1.0
C238   C   0.297512482125032   0.001817242872248   0.297437000878730   1.0
C239   C   0.232546197719036   0.000765725862543   0.314925862978962   1.0
C240   C   0.185490009804754   0.998722884999481   0.267895364068647   1.0
C241   C   0.348088736509604   0.002712449908588   0.347979253998452   1.0
C242   C   0.348015468135052   0.152002716253719   0.495864942036170   1.0
C243   C   0.297472350998319   0.202662764202615   0.493984177565351   1.0
C244   C   0.314922272446757   0.267506371835791   0.493131647306139   1.0
C245   C   0.267875545063283   0.314635654108441   0.493239526950153   1.0
C246   C   0.202857295629490   0.297421313815409   0.494158656000894   1.0
C247   C   0.185424686011099   0.232584545453366   0.494092922665092   1.0
C248   C   0.232461467663622   0.185473413734746   0.494029267385140   1.0
C249   C   0.152217921843200   0.347999989852829   0.496250004041539   1.0
C250   C   0.348108177402937   0.997178301144293   0.652104366138388   1.0
C251   C   0.297559239648150   0.997993063371406   0.702790509741092   1.0
C252   C   0.315078931410159   0.999015870438686   0.767645926058374   1.0
C253   C   0.268027067011015   0.000977840691042   0.814862879212715   1.0
C254   C   0.203088741338419   0.001926194729501   0.797576174824450   1.0
C255   C   0.185579127133934   0.000940352664474   0.732705764899907   1.0
C256   C   0.232623211542150   0.998965185071183   0.685505044535335   1.0
C257   C   0.152517895789075   0.002663550006843   0.848230182254862   1.0
C258   C   0.003350529346323   0.151280772886074   0.848359492262692   1.0
C259   C   0.002690457892887   0.201757691621226   0.797765796581649   1.0
C260   C   0.003549878746036   0.266533830337774   0.815233708686049   1.0
C261   C   0.001708669929848   0.313508802085849   0.768181594965105   1.0
C262   C   0.998864530655106   0.296237077100087   0.703238490992136   1.0
C263   C   0.998183083206461   0.231414048109552   0.685823104802602   1.0
C264   C   0.000181650008922   0.184395149263193   0.732866151614365   1.0
C265   C   0.997524254649145   0.346907523860639   0.652806434828342   1.0
C266   C   0.152188922269448   0.502062932280369   0.652651328774649   1.0
C267   C   0.202879958332561   0.501362769225018   0.703046192834458   1.0
C268   C   0.267826242839750   0.500495031583443   0.685526127615270   1.0
C269   C   0.314928416887170   0.498820668439311   0.732548463379062   1.0
C270   C   0.297494883782665   0.498027805266753   0.797521540852699   1.0
C271   C   0.232532137554257   0.498930172636858   0.815050898922641   1.0
C272   C   0.185471412819322   0.500607068118417   0.768029445375800   1.0
C273   C   0.348128702232746   0.497373263498957   0.848046051661527   1.0
C274   C   0.349052285609051   0.651833179921105   0.004671952503928   1.0
C275   C   0.298407197720138   0.702426473830702   0.006721114624384   1.0
C276   C   0.315690857859673   0.767310781288254   0.006834267629320   1.0
C277   C   0.268541947260346   0.814339304485911   0.006680372213570   1.0
C278   C   0.203535712375622   0.797063278603188   0.006469183787771   1.0
C279   C   0.186266264209636   0.732170757406875   0.007136586993402   1.0
C280   C   0.233424468984322   0.685151779711737   0.007283399506566   1.0
C281   C   0.152866492380245   0.847619286419226   0.004501872092218   1.0
C282   C   0.003127243754173   0.847682515091787   0.152566302829544   1.0
C283   C   0.002357204562850   0.797091456746328   0.203170959168497   1.0
C284   C   0.001532663660369   0.814339948893195   0.268179535403268   1.0
C285   C   0.999543514873333   0.767287251350740   0.315234546817550   1.0
C286   C   0.998418800508877   0.702439214943004   0.297820114666209   1.0
C287   C   0.999401406891770   0.685168488929186   0.232820677238838   1.0
C288   C   0.001362102979569   0.732229023616654   0.185768923288277   1.0
C289   C   0.997371375246776   0.651841492710612   0.348404927740662   1.0
C290   C   0.652316083955541   0.002616074463475   0.652176448451270   1.0
C291   C   0.702907728826238   0.001919092130428   0.702802953317385   1.0
C292   C   0.767907526486063   0.001020450380860   0.685391024845893   1.0
C293   C   0.814978188464047   0.999024999158913   0.732443445753369   1.0
C294   C   0.797567674359710   0.997978322120190   0.797433560248451   1.0
C295   C   0.732568374183040   0.998941540224756   0.814841121029634   1.0
C296   C   0.685496911118800   0.000904335462569   0.767788255866529   1.0
C297   C   0.848178601941050   0.997004722825782   0.848061072257913   1.0
C298   C   0.503130686774901   0.151890645073246   0.652070439916546   1.0
C299   C   0.502571697637716   0.202417797273438   0.702680047944948   1.0
C300   C   0.502174502524731   0.185087611333041   0.767640028740950   1.0
C301   C   0.500124513524176   0.232136797144069   0.814724131852673   1.0
C302   C   0.498421016522578   0.296931110544627   0.797326336779518   1.0
C303   C   0.499102233983525   0.314288471789133   0.732399053540651   1.0
C304   C   0.501152655515882   0.267245924864106   0.685307529944156   1.0
C305   C   0.496959303518128   0.347510671332822   0.847908719087792   1.0
C306   C   0.998345518630890   0.848063592486865   0.848016315597601   1.0
C307   C   0.000012016609920   0.797842417116397   0.797135098471567   1.0
C308   C   0.001428608718625   0.732928784799124   0.814124515640264   1.0
C309   C   0.003725003192441   0.686253067423879   0.766697863044218   1.0
C310   C   0.004380362514665   0.703964484352094   0.701854332812745   1.0
C311   C   0.003141516912225   0.768873494241692   0.684894262040048   1.0
C312   C   0.001022164825908   0.815582606097368   0.732302556698198   1.0
C313   C   0.004883437712095   0.653418287285516   0.651165565822687   1.0
C314   C   0.652141145986815   0.847845869504458   0.495822058346667   1.0
C315   C   0.702498844678862   0.796988930205575   0.494245560012006   1.0
C316   C   0.767594897481559   0.813762165619722   0.495586859848153   1.0
C317   C   0.814295465404714   0.766325286963135   0.495793412866584   1.0
C318   C   0.796459037868215   0.701626772157928   0.494660263142984   1.0
C319   C   0.731383450040829   0.684874468437108   0.492486741061153   1.0
C320   C   0.684647465777009   0.732299871042359   0.492314959524249   1.0
C321   C   0.846804960640718   0.650870602920286   0.496804223384263   1.0
C322   C   0.347899829620668   0.847903837601078   0.504614905385468   1.0
C323   C   0.297319778348585   0.797297025769301   0.506929480879312   1.0
C324   C   0.314749786961628   0.732457598829130   0.507472615464632   1.0
C325   C   0.267662467847696   0.685351831588448   0.507474687230285   1.0
C326   C   0.202658470192775   0.702585669126943   0.506921865614032   1.0
C327   C   0.185236249937665   0.767428184846335   0.507434081497951   1.0
C328   C   0.232318659237890   0.814531990225405   0.507434196388985   1.0
C329   C   0.152064888830038   0.651984186111264   0.504626335418114   1.0
C330   C   0.848563878920803   0.847778729359335   0.995739241050269   1.0
C331   C   0.798024528061195   0.797247533100110   0.993594533748498   1.0
C332   C   0.815498697294745   0.732427226166400   0.993452407293552   1.0
C333   C   0.768432888694993   0.685342842634883   0.993626787377085   1.0
C334   C   0.703432901426267   0.702627636462170   0.993784709218616   1.0
C335   C   0.685980492783779   0.767434202584374   0.992884018915093   1.0
C336   C   0.733048556997381   0.814533603207043   0.992804330867745   1.0
C337   C   0.652897010446288   0.651988472899215   0.996041243215707   1.0
C338   C   0.726849173822099   0.381253439923622   0.841561195461567   1.0
C339   C   0.713227389714137   0.529547218282940   0.787692041925199   1.0
H340   H   0.720009388300014   0.998155453429090   0.865515081600885   1.0
H341   H   0.634801731516633   0.001550649765739   0.780328456872690   1.0
H342   H   0.780472726557570   0.001776412224574   0.634712031746403   1.0
H343   H   0.865670019757668   0.998257664726235   0.719900160975649   1.0
H344   H   0.499813501590529   0.219731968136717   0.865412083190502   1.0
H345   H   0.503366360157667   0.134517334362318   0.780113224373863   1.0
H346   H   0.501576971312563   0.279687128482940   0.634633218921970   1.0
H347   H   0.498095982924384   0.364880605174280   0.720006285022739   1.0
H348   H   0.280477830286736   0.001715524398917   0.865514718342664   1.0
H349   H   0.365772160089703   0.998282859146357   0.779956876066888   1.0
H350   H   0.220176450960100   0.998203124614011   0.634859485796992   1.0
H351   H   0.134886583923260   0.001630066599956   0.720416913435373   1.0
H352   H   0.005696005602265   0.278952490815028   0.865884136702054   1.0
H353   H   0.002811506511485   0.364069836092986   0.780757182015380   1.0
H354   H   0.996193852294805   0.218969465737682   0.635179371540259   1.0
H355   H   0.999705311003227   0.133779761228737   0.720443261857826   1.0
H356   H   0.135070199911056   0.279689694826429   0.996417210436020   1.0
H357   H   0.220277381755953   0.364946890912764   0.996330470302021   1.0
H358   H   0.280727241668173   0.134681436385761   0.991945801001815   1.0
H359   H   0.365912315307403   0.219981175883331   0.991781749205378   1.0
H360   H   0.998802006930503   0.279683971467554   0.135042502009565   1.0
H361   H   0.002235252446117   0.364934025778952   0.220236231177595   1.0
H362   H   0.998332514470867   0.134649632882963   0.280646394807697   1.0
H363   H   0.001767086348840   0.219902821782454   0.365841429042298   1.0
H364   H   0.280461013792308   0.997967927261589   0.134769077523349   1.0
H365   H   0.134797439201361   0.997927001155693   0.280427403118301   1.0
H366   H   0.365677552585523   0.001545043774574   0.219960928149129   1.0
H367   H   0.220039409341224   0.001503375061175   0.365620252059996   1.0
H368   H   0.002081715277181   0.719769097625069   0.135081045286407   1.0
H369   H   0.998617251247480   0.634594915909985   0.220234240375480   1.0
H370   H   0.002392118378831   0.864905121796585   0.280765908274174   1.0
H371   H   0.998906332013892   0.779729260142641   0.365923641022569   1.0
H372   H   0.135603739034659   0.719625511139152   0.007239149805446   1.0
H373   H   0.281064717995618   0.864918485107772   0.006456679165450   1.0
H374   H   0.220934374684512   0.634563970127696   0.007439544198038   1.0
H375   H   0.366369750206699   0.779815941606006   0.006640068619039   1.0
H376   H   0.000060400702523   0.866239573803932   0.720172593049787   1.0
H377   H   0.003747656228326   0.781630861572956   0.634298261450378   1.0
H378   H   0.004701231142626   0.635591260334943   0.778792215527434   1.0
H379   H   0.000742942366223   0.720161210326197   0.864722246288302   1.0
H380   H   0.720297591094514   0.001604718206137   0.134695551689054   1.0
H381   H   0.634822073781776   0.998137816911243   0.220077908775972   1.0
H382   H   0.865595844265304   0.001611585616078   0.280094991972338   1.0
H383   H   0.780132019208383   0.998092982522747   0.365475888629972   1.0
H384   H   0.720299868222539   0.133727527004270   0.005771484280966   1.0
H385   H   0.865732380912203   0.278978321390653   0.009316758367695   1.0
H386   H   0.780321017039635   0.364087188701812   0.009864553542431   1.0
H387   H   0.634870449458440   0.218886363573192   0.005637060078613   1.0
H388   H   0.720547225133663   0.865129798703639   0.992595331858579   1.0
H389   H   0.866207767255328   0.720044406124324   0.993784982204084   1.0
H390   H   0.780910558345100   0.634747958963998   0.994024880828980   1.0
H391   H   0.635268038343461   0.779791830665087   0.992679359971991   1.0
H392   H   0.781191734626719   0.497822598846774   0.134544932164301   1.0
H393   H   0.866155776771432   0.501445621681505   0.219949243520863   1.0
H394   H   0.635159234047811   0.498166333467596   0.279773589382256   1.0
H395   H   0.720119172682498   0.501587994837946   0.365211038184459   1.0
H396   H   0.220833910012206   0.501565667598589   0.134860201119221   1.0
H397   H   0.365991867323080   0.501590116924248   0.280353078680329   1.0
H398   H   0.280525328022101   0.498157360658356   0.365625923841394   1.0
H399   H   0.135344148160421   0.498106312862418   0.220115389338470   1.0
H400   H   0.501811488354592   0.219838548933932   0.134462393900614   1.0
H401   H   0.502164899662071   0.365012154909329   0.280085825926929   1.0
H402   H   0.498433332654942   0.134683257503633   0.219659907969276   1.0
H403   H   0.498733032599189   0.279854344580884   0.365289578228829   1.0
H404   H   0.498768422031833   0.865496073219006   0.780149794397550   1.0
H405   H   0.501998413098854   0.780345849182656   0.865458267116056   1.0
H406   H   0.498353961133029   0.720173604613918   0.634619844888309   1.0
H407   H   0.501414265911752   0.635052408484637   0.719988969944820   1.0
H408   H   0.865794431303967   0.219602745798135   0.507410051332702   1.0
H409   H   0.720228420721635   0.364748703298459   0.506967496866136   1.0
H410   H   0.780504139458537   0.134370886676769   0.507371842833669   1.0
H411   H   0.634930793125175   0.279519376553797   0.506922550165864   1.0
H412   H   0.219785652992167   0.865108517504175   0.507369591626838   1.0
H413   H   0.134537014367501   0.779825000739117   0.507392671932863   1.0
H414   H   0.365450680824372   0.720039576158429   0.507461306413379   1.0
H415   H   0.280223703344361   0.634774952923569   0.507443634849633   1.0
H416   H   0.280317486860988   0.501092388631421   0.634829856224910   1.0
H417   H   0.365619892139346   0.498142837044951   0.719996175355286   1.0
H418   H   0.134795097632119   0.501316611982766   0.780611153468281   1.0
H419   H   0.220091938182540   0.498357217637843   0.865765106928892   1.0
H420   H   0.280463969849705   0.365199310166059   0.493033040154441   1.0
H421   H   0.365620519791021   0.279889709394792   0.492837851705628   1.0
H422   H   0.219878126484010   0.134906518058295   0.494379097696121   1.0
H423   H   0.134728297720111   0.220178837563543   0.494524555763335   1.0
H424   H   0.865058512718482   0.778374545655939   0.497182985604616   1.0
H425   H   0.780481498245955   0.864247188485778   0.496812557824112   1.0
H426   H   0.633881227732265   0.720253296340183   0.490888874105744   1.0
H427   H   0.718388867517916   0.634434284592564   0.490887675934256   1.0
H428   H   0.500012967978252   0.779369940478077   0.134417871761517   1.0
H429   H   0.498549546870050   0.634508546365255   0.280149862128861   1.0
H430   H   0.502964448399081   0.864680778688833   0.219512342158000   1.0
H431   H   0.501439388626811   0.719812358777018   0.365280622405558   1.0
H432   H   0.595276243745508   0.593620517433574   0.093061378345597   1.0
H433   H   0.406699630639024   0.405582971214908   0.093667244177679   1.0
H434   H   0.406853585313777   0.593938274105663   0.906234323852930   1.0
H435   H   0.594114884937126   0.403606373805994   0.904718046652111   1.0
H436   H   0.594481503468142   0.093996726992943   0.406044132203067   1.0
H437   H   0.405964735675051   0.094163917393326   0.593923929309687   1.0
H438   H   0.594283110223051   0.905888811657062   0.593858949086041   1.0
H439   H   0.405887428184240   0.905743142492748   0.406157219453217   1.0
H440   H   0.906262216187856   0.405262586989627   0.406274732219777   1.0
H441   H   0.906163713691264   0.593125545113558   0.596901557615689   1.0
H442   H   0.094253014466421   0.594028676570913   0.406373501336722   1.0
H443   H   0.094070314317885   0.405707583656171   0.594083566181043   1.0
H444   H   0.906233097282573   0.905386992992544   0.094221916009879   1.0
H445   H   0.094672345881191   0.093784026817581   0.094274027540350   1.0
H446   H   0.906188303006827   0.093539626277848   0.906542017127383   1.0
H447   H   0.095055287071034   0.905529636213734   0.906509207497108   1.0
H448   H   0.908391706568777   0.463655579563525   0.703731374728933   1.0
H449   H   0.701231537179540   0.518163662870167   0.737782585308385   1.0
H450   H   0.708111416536817   0.581179940081938   0.795876821443456   1.0
H451   H   0.762987143312829   0.515701642891209   0.797699876905534   1.0
H452   H   0.722143334045272   0.331555875970963   0.825452587784212   1.0
H453   H   0.767104629205648   0.403952168126886   0.815998161013261   1.0
H454   H   0.735298920161230   0.382984051100338   0.893499917008304   1.0
H455   H   0.859546428110191   0.498487469649131   0.632360466477667   1.0
H456   H   0.798222751717026   0.537055990009993   0.598813343926388   1.0
P457   P   0.659078189497281   0.488348497672184   0.840631133114414   1.0


---------------------------------------------------
---------------------------------------------------
UiO67-F432-DMMP-loaded-endStepIV.cif
---------------------------------------------------
---------------------------------------------------

data_00000001
_symmetry_cell_setting           cubic
_symmetry_space_group_name_H-M   'F 4 3 2'
_symmetry_Int_Tables_number      209
_space_group_name_Hall           'F 4 2 3'
loop_
_symmetry_equiv_pos_site_id
_symmetry_equiv_pos_as_xyz
1 x,y,z
2 -x,-z,-y
3 -x,z,y
4 -x,y,-z
5 -y,-x,-z
6 -y,-z,x
7 -y,z,-x
8 -y,x,z
9 -z,-x,y
10 -z,-y,-x
11 -z,y,x
12 -z,x,-y
13 z,-x,-y
14 z,-y,x
15 z,y,-x
16 z,x,y
17 y,-x,z
18 y,-z,-x
19 y,z,x
20 y,x,-z
21 x,-y,-z
22 x,-z,y
23 x,z,-y
24 -x,-y,z
25 1/2+x,1/2+y,z
26 1/2-x,1/2-z,-y
27 1/2-x,1/2+z,y
28 1/2-x,1/2+y,-z
29 1/2-y,1/2-x,-z
30 1/2-y,1/2-z,x
31 1/2-y,1/2+z,-x
32 1/2-y,1/2+x,z
33 1/2-z,1/2-x,y
34 1/2-z,1/2-y,-x
35 1/2-z,1/2+y,x
36 1/2-z,1/2+x,-y
37 1/2+z,1/2-x,-y
38 1/2+z,1/2-y,x
39 1/2+z,1/2+y,-x
40 1/2+z,1/2+x,y
41 1/2+y,1/2-x,z
42 1/2+y,1/2-z,-x
43 1/2+y,1/2+z,x
44 1/2+y,1/2+x,-z
45 1/2+x,1/2-y,-z
46 1/2+x,1/2-z,y
47 1/2+x,1/2+z,-y
48 1/2-x,1/2-y,z
49 1/2+x,y,1/2+z
50 1/2-x,-z,1/2-y
51 1/2-x,z,1/2+y
52 1/2-x,y,1/2-z
53 1/2-y,-x,1/2-z
54 1/2-y,-z,1/2+x
55 1/2-y,z,1/2-x
56 1/2-y,x,1/2+z
57 1/2-z,-x,1/2+y
58 1/2-z,-y,1/2-x
59 1/2-z,y,1/2+x
60 1/2-z,x,1/2-y
61 1/2+z,-x,1/2-y
62 1/2+z,-y,1/2+x
63 1/2+z,y,1/2-x
64 1/2+z,x,1/2+y
65 1/2+y,-x,1/2+z
66 1/2+y,-z,1/2-x
67 1/2+y,z,1/2+x
68 1/2+y,x,1/2-z
69 1/2+x,-y,1/2-z
70 1/2+x,-z,1/2+y
71 1/2+x,z,1/2-y
72 1/2-x,-y,1/2+z
73 x,1/2+y,1/2+z
74 -x,1/2-z,1/2-y
75 -x,1/2+z,1/2+y
76 -x,1/2+y,1/2-z
77 -y,1/2-x,1/2-z
78 -y,1/2-z,1/2+x
79 -y,1/2+z,1/2-x
80 -y,1/2+x,1/2+z
81 -z,1/2-x,1/2+y
82 -z,1/2-y,1/2-x
83 -z,1/2+y,1/2+x
84 -z,1/2+x,1/2-y
85 z,1/2-x,1/2-y
86 z,1/2-y,1/2+x
87 z,1/2+y,1/2-x
88 z,1/2+x,1/2+y
89 y,1/2-x,1/2+z
90 y,1/2-z,1/2-x
91 y,1/2+z,1/2+x
92 y,1/2+x,1/2-z
93 x,1/2-y,1/2-z
94 x,1/2-z,1/2+y
95 x,1/2+z,1/2-y
96 -x,1/2-y,1/2+z
_cell_length_a                   26.941(5)
_cell_length_b                   26.941(5)
_cell_length_c                   26.941(5)
_cell_angle_alpha                90
_cell_angle_beta                 90
_cell_angle_gamma                90
_cell_volume                     19554.2
loop_
_atom_site_label
_atom_site_type_symbol
_atom_site_fract_x
_atom_site_fract_y
_atom_site_fract_z
Zr1 Zr 0.09248 0 0
O2 O 0.13286 0 0.07329
C1 C 0.11717 0 0.11717
C2 C 0.15665 0 0.15665
C3 C 0.20552 0.0116 0.14379
C4 C 0.24228 0.0115 0.18122
C5 C 0.23033 0 0.23033
O1H O 0.04473 -0.04473 -0.04473
Dy2 Dy 0.03522 -0.01334 0.17423
Dy1 Dy 0.37247 0.24698 0.36253
Dy3 Dy 0.14451 0.45273 -0.07698

#END
